# Supplementary material for: Stress-induced metabolic exchanges between complementary bacterial types underly a dynamic mechanism of inter-species stress resistance
Source: Nat Commun. 2023 May 31;14:3165. doi: 10.1038/s41467-023-38913-8 (PMC10232422; doi:10.1038/s41467-023-38913-8)
Supplement: Supplementary file 4 — Source Data [file 41467_2023_38913_MOESM4_ESM.xlsx]

## Sheet: Fig 1
Fig. 1A	No cells		1A01		3B05
Time (h)	OD600	Time (h)	OD600	Time (h)	OD600
0.17	0.071	0.52	0.095	0.83	0.074
23.55	0.079	23.78	0.111	24.05	0.087
46.38	0.06	46.53	0.189	47.13	0.105
71.2	0.075	71.43	0.496	71.78	0.12
93.6	0.089	93.77	0.748	94.08	0.079
121.7	0.087	121.92	0.921	122.13	0.107
141.67	0.092	141.92	0.903	142.17	0.115
Fig. 1C	Weak Buffer	Strong Buffer (Replicate 1)	Strong Buffer (Replicate 2)
Cycle	3B05/1A01	3B05/1A01	3B05/1A01
0	1	1	1
1	0.82	0.18	0.26
2	0.27	0.32	0.42
3	0.67	0.16	0.5
4	0.63	0.3	0.45
5	0.65	0.3	0.39
			0.43
Fig. 1D	1A01	1A01	3B05	3B05
	Time (h)	OD600	Time (h)	OD600
	0.43	0.05	0.57	0.02
	1.3	0.093	1.98	0.019
	2.23	0.22	3.18	0.021
	3.05	0.419	4.32	0.021
	3.52	0.612
Fig. 1E		GlcNAc	Acetate			Ammonia
	OD600	Concentration (mM)	Concentration (mM)		OD600	Concentration (mM)
	0.012	4.808	0.039		0.011	0.02
	0.073	4.381	0.714		0.052	0.08
	0.191	3.602	1.897		0.118	0.16
	0.514	1.682	4.756		0.242	0.34
					0.664	1.01
Fig. 1F		1A01			3B05			3B05 (with supplements)
	Time (h)	OD600		Time (h)	OD600		Time (h)	OD600
	0.43	0.021		0.57	0.057		0.57	0.062
	1.3	0.02		1.98	0.115		1.77	0.131
	2.23	0.019		3.18	0.193		2.59	0.21
	3.05	0.02		4.32	0.311		3.44	0.328
	3.52	0.018
Fig. 1G	1A01 in Monoculture	3B05 in Monoculture	Coculture
	OD600	OD600	OD600
Replicate 1	0.86	0.25	1.01
Replicate 2	0.82	0.23	1.107
Replicate 3	0.86	0.21

## Sheet: Fig 2
Fig. 2C	Time (h)	OD600	Time (h)	pH
	0.12	0.018	0.38	7.68
	0.38	0.021	2.75	7.23
	1.68	0.042	4.53	6.78
	2.75	0.083	5.45	6.15
	3.92	0.18	6.02	5.43
	4.53	0.237	6.28	5.18
	5.27	0.395	7.02	4.98
	5.45	0.406	8.75	4.82
	5.73	0.444	9.15	4.8
	6.02	0.466
	7.02	0.488
	8.75	0.503
	9.15	0.506
Fig. 2D		GlcNAc	Acetate
	Time (h)	Concentration (in mM)	Concentration (in mM)
	0.38	4.9	0.01
	2.75	4.51	0.23
	4.53	3.42	1.26
	5.45	2.25	2.52
	6.28	1.42	3.24
	9.15	0.63	4.21
	12.92	0.197	4.608
	17.22	0.16	4.627
	21.37	0.153	4.482
	24.52	0.149	4.078
Fig. 2E		1A01	3B05
	Time (h)	CFU/mL	CFU/mL
	0.38	8570000	8700000
	2.75	34700000	24700000
	4.53	118000000	53000000
	5.45	233000000	82500000
	6.28	366000000	100000000
	9.15	310000000	122000000
Fig. 2F		Growth Rate of 1A01	Growth Rate of 3B05
	pH	1/h	1/h
	5.23	0	0
	5.25	0	0
	5.27	0	0
	5.3	0.03	0
	5.35	0.11	0
	5.4	0.17	0
	5.45	0.23	0
	5.47	0.34	0
	5.52	0.4	0
	5.63	0.44	0
	5.69	0.44	0
	5.77	0.45	0.1
	5.86	0.45	0.2
	5.92	0.47	0.25
	5.98	0.45	0.29

## Sheet: Fig 3
Fig. 3A	Strong Buffer	Weak Buffer (Replicate 1)	Weak Buffer (Replicate 2)	Weak Buffer (Replicate 3)
Cycle	3B05/1A01	3B05/1A01	3B05/1A01	3B05/1A01
0	1	1	1	1
1	0.22	0.776199	0.798561	1.079
2	0.37	0.237624	0.305483	0.254705
3	0.33	0.605136	0.508296	0.776199
4	0.37	0.6	0.650165	0.655629
5	0.34	0.6	0.547988	0.531394
Fig. 3B	Cycle	1A01	1A01	1A01	3B05	3B05	3B05
	1	1200000	390000	230000	83000000	109000000	95800000
	2	402000000			62000000
	3	630000000			810000000
	4	740000000			980000000
	5	670000000			890000000
Fig. 3C		Strong Buffer				Weak Buffer
	1A01	0.3	1.4	1.4	1.7	0.52	0.52	1	0.48
	3B05	0.41	0.41	0.38	0.46	0.78	0.81	1.14	0.54
Fig. 3D	Cycles	GlcNAc (mM)			Acetate (mM)
		Replicate 1	Replicate 2	Replicate 3	Replicate 1	Replicate 2	Replicate 3
	1	0	0.37	0.35	4.29	3.99	4.48
	2	0.36	0.54	0.22	3.83	3.35	4.18
	3	0	0	0	0	0	0
	4	0	0	0	0	0	0
	5	0	0	0	0	0	0
Fig. 3e		6hr	24hr
	Cycle	3B05/1A01	3B05/1A01
	0	1	1
	1	0.158749	0.8
	2	0.0893246	0.25
	3	0.048218	0.61
	4	0.0351967	0.65
	5	0.0224949	0.66

## Sheet: Fig 4
Fig 4a		1A01	3B05
	Time (h)	Density of Viable Cells (CFU/mL)	Density of Viable Cells (CFU/mL)
	-10	740000000	880000000
	0	740000000	880000000
	0	19000000	25000000
	6.12	10000000	56000000
	10.48	180000000	100000000
	13.12	660000000	210000000
	14.92	720000000	880000000
	24	670000000	890000000
Fig 4b		GlcNAc	Acetate
	Time (h)	Concentration (mM)	Concentration (mM)
	-10	0	0
	0	0	0
	0	5	0
	6.12	4.78	0
	10.48	3.49	0.47
	13.12	0	2.81
	14.92	0	0
	24	0	0
Fig 4c		1A01	3B05
	Time (h)	Density of Viable Cells (CFU/mL)	Density of Viable Cells (CFU/mL)
	-3.4	78000000	58000000
	-2.18	160000000	100000000
	-1.65	280000000	150000000
	-1.1	340000000	160000000
	-0.57	500000000	220000000
	-0.07	570000000	270000000
	0.43	670000000	240000000
	1.02	740000000	300000000
	1.8	670000000	510000000
	2.62	670000000	730000000
Fig 4d		GlcNAc	Acetate	pH
	Time (h)	Concentration (mM)	Concentration (mM)
	-3.4	4.14	0.072	7.26
	-2.18	3.34	0.53	6.64
	-1.65	2.72	0.97	6.47
	-1.1	1.88	1.64	6.29
	-0.57	0.95	2.4	6.02
	-0.07	0.14	3.01	5.54
	0.43	0	2.99	5.46
	1.02	0	2.26	6.23
	1.8	0	0.51	7.13
	2.62	0	0.01	7.52
Fig 4e		Pyruvate	Lactate	Glutamate
	Time (h)	Concentration (mM)	Concentration (mM)	Concentration (mM)
	-3.4	0	0	0.03458
	-2.18	0	0	0.11826
	-1.65	0	0	0.19255
	-1.1	0.02	0	0.25966
	-0.57	0.088	0.061	0.09453
	-0.07	0.456	0.335	1.07018
	0.43	0.468	0.404	1.34715
	1.02	0.317	0.334	0.94317
	1.8	0.01	0.051	0.00422
	2.62	0.012	0.047	0.00146
Fig 4f	See Stable Cycle Metabolomics Data

## Sheet: Fig 5
Fig 5a		w/o Int Met	w/ Int Met			pH 4.6 (w/ supplements)	pH 4.6 (w/o supplements)
	Time (h)	3B05 OD	3B05 OD		Time (h)	3B05 OD	3B05 OD
	0.12	0.116	0.117		0.0666667	0.098	0.099
	1.15	0.126	0.127		2.23333	0.115	0.111
	2.18	0.128	0.134		6.33333	0.114	0.109
	3.23	0.13	0.141		8.86667	0.119	0.112
	4.28	0.134	0.151
	5.1	0.134	0.157
	6.07	0.133	0.167
	6.91	0.135	0.177
	7.62	0.14	0.189
	8.2	0.142	0.1999
Fig 5b		Acetate w/o Int Met	Acetate w/ Int Met	Internal Metabolites
	Time (h)	Concentration (mM)	Concentration (mM)	Concentration (mM)
	0.12	4.523	4.505	3.328
	1.15	4.476	4.454	3.278
	2.18	4.482	4.403	3.167
	3.23	4.449	4.287	3.195
	4.28	4.378	4.162	3.114
	5.1	4.331	4.035	3.129
	6.07	4.284	3.902	2.978
	6.91	4.203	3.681	3.097
	7.62	4.205	3.443	3.036
	8.2	4.195	3.1	2.963
Fig 5c		pH (w/ Int Met)	pH (w/o Int Met)
	Time (h)	Concentration (mM)	Concentration (mM)
	0.12	4.91	4.88
	1.15	4.96	4.88
	2.18	4.98	4.88
	3.23	5.01	4.89
	4.28	5.08	4.91
	5.1	5.12	4.91
	6.07	5.23	4.95
	6.91	5.38	4.96
	7.62	5.55	4.97
	8.2	5.7	5
Fig 5d	Time (h)	Density of Viable Cells (CFU/mL)	Time (h)	pH
	0	424000000	0.4	6.97
	0.5	441000000	0.6	6.77
	1.28	475000000	0.77	6.6
	2.63	384000000	1.13	5.97
	4.75	401000000	1.35	5.61
			1.55	5.36
			1.68	5.18
			1.85	5.1
			1.95	5.11
			2.05	5.03
			2.28	5.04
			2.33	5.17
			2.83	5.01
			3.05	5.1
			3.65	4.94
			3.7	5.26
			4.18	5.12
			4.5	5.04
			4.53	5.19
			5.38	5.02
			5.42	5.17
			6.3	5.01
Fig 5e		GlcNAc	Acetate
	Time (h)	Concentration (mM)	Concentration (mM)
	0.18	2.79	3.41
	0.55	2.61	3.62
	1.33	2.26	4.02
	2.68	1.69	4.6
	4.8	0.93	5.48
Fig 5f		Pyruvate	Lactate	Glutamate
	Time (h)	Concentration (mM)	Concentration (mM)	Concentration (mM)
	0.18	0.77	0.24	22.2
	0.55	0.92	0.39
	1.33	1.18	0.71	64.191
	2.68	1.52	1.22	83.177
	4.8	2.03	1.98	92.201

## Sheet: Fig 8
Fig 8a	Time (h)	OD600	pH
	0.0583333	0.019	6.96
	1.18333	0.035	6.8
	2.3	0.072	6.55
	2.93333	0.105	6.39
	3.31667	0.13	6.14
	4.05	0.171	5.59
	4.81667	0.202	5.2
	5.15	0.212	5.05
	5.91667	0.224	4.87
	6.71667	0.223	4.74
	7.56667	0.227	4.66
	20.8	0.234	4.44
Fig 8b	Time (h)	GlcNAc	Acetate
	0	10	0
	1.18333	9.291	0.16
	2.93333	8.844	0.78
	4.05	8.452	1.394
	5.15	8.056	1.803
	5.91667	7.88	1.965
	6.71667	7.681	2.072
	7.56667	7.587	2.215
	20.8	6.207	5.128
Fig 8c	Time (h)	Pyruvate
	0	0
	1.18333	0.012
	2.93333	0.045
	4.05	0.256
	5.15	0.618
	5.91667	0.827
	6.71667	1.002
	7.56667	1.186
	20.8	1.996
Fig 8d	Time (h)	Cf	Cf+Pf
	0	0.02	0.02
	0.271682	0.0145	0.0169
	0.543278	0.0197	0.0168
	0.814913	0.0153	0.0172
	1.09	0.0218	0.0181
	1.36	0.0261	0.0193
	1.62949	0.03	0.0214
	1.9	0.0349	0.024
	2.17	0.0386	0.0292
	2.44392	0.0418	0.0321
	2.7154	0.0485	0.0362
	2.98689	0.0526	0.0419
	3.25835	0.0663	0.0482
	3.52984	0.0778	0.0618
	3.80133	0.1069	0.0626
	4.07284	0.1213	0.0756
	4.34429	0.1373	0.0822
	4.61572	0.1538	0.0955
	4.88718	0.1666	0.1177
	5.15862	0.1768	0.1385
	5.43002	0.1851	0.1585
	5.70142	0.1926	0.1715
	5.97281	0.1988	0.187
	6.24423	0.2046	0.2043
	6.51566	0.209	0.2247
	6.78704	0.2139	0.2464
	7.05848	0.2181	0.2706
	7.32991	0.2213	0.2968
	7.60133	0.2247	0.3248
	7.87282	0.2285	0.3539
	8.14422	0.2311	0.385
	8.41563	0.2341	0.4156
	8.68701	0.2369	0.4491
	8.95838	0.2393	0.481
	9.22975	0.2411	0.5135
	9.50115	0.2419	0.5491
	9.77248	0.2422	0.5855
	10.0439	0.2416	0.6285
	10.3153	0.2424	0.6722
	10.5866	0.244	0.7276
	10.858	0.2438	0.7692
	11.1294	0.242	0.7959
	11.4008	0.2435	0.8181
	11.6722	0.242	0.8376
	11.9436	0.2425	0.851
	12.215	0.2431	0.8572
	12.4865	0.2425	0.8622
	12.7579	0.2417	0.8651
	13.0294	0.2418	0.8687
	13.3007	0.2414	0.8708
	13.5721	0.241	0.871
	13.8435	0.241	0.8733
	14.1149	0.24	0.8724
	14.3863	0.2403	0.8738
	14.6577	0.2391	0.8725
	14.9291	0.2397	0.8716
	15.2004	0.239	0.8709
	15.4718	0.2383	0.8719
	15.7431	0.2379	0.8702
	16.0145	0.2375	0.87
	16.2859	0.237	0.8683
	16.5572	0.2361	0.8681
	16.8286	0.2364	0.8669
	17.1	0.2356	0.8663
	17.3714	0.2359	0.8655
	17.6428	0.2352	0.8643
	17.9143	0.2347	0.8632
	18.1857	0.2342	0.863
	18.4571	0.2335	0.8622
	18.7285	0.2329	0.8613
	19	0.2336	0.8609
	19.2715	0.233	0.8608
	19.5429	0.2323	0.8612
	19.8144	0.2323	0.8611
	20.0859	0.2318	0.8614
	20.3573	0.2317	0.8613
	20.6287	0.2311	0.8621
	20.9002	0.2305	0.8626
	21.1716	0.2303	0.8627
	21.4431	0.2299	0.8638
	21.7145	0.2293	0.8652
	21.986	0.2293	0.8653
	22.2575	0.2299	0.8661
	22.529	0.2295	0.8679
	22.8005	0.2288	0.8705
	23.072	0.2284	0.8717
	23.3435	0.228	0.8722
	23.6151	0.2273	0.875
	23.8866	0.2278	0.8762
Fig 8e	Cycle	Replicate	Cf (x 10^7 CFU)	Pf (x 10^7 CFU)
	1	1	118	63
		2	97	64
		3	107	64
		4	102	53
		5	112	52
		6	132	57
	2	1	141	140
		2	113	105
		3	164	147
		4	136	148
		5	146	130
		6	122	149
	3	1	109	114
		2	103	113
		3	133	134
		4	113	96
		5	103	122
		6	111	131
	4	1	108	127
		2	174	136
		3	115	133
		4	91	181
		5	109	114
		6	114	131
Fig. 8f	See cfpf.pkl
Fig 8g	Time (h)	Acetate Concentration (mM)	Pyruvate Concentration (mM)
	0	0	0
	6.08	0.929	0.137
	8.1	1.289	0.949
	9.57	1.25	1.104
	11.1	1.524	0.57
	24	0	0

## Sheet: Fig 9
Fig 9a	Time (h)	OD600	pH
	0	0.01	6.75793
	1.895	0.0221	6.75352
	2.76306	0.0435	6.74188
	3.35667	0.0616	6.74132
	4.16528	0.0952	6.70916
	4.85694	0.1297	6.66554
	5.23611	0.1528	6.63377
	5.63611	0.1788	6.57789
	5.94972	0.2036	6.52665
	6.47556	0.2418	6.36839
	7.23	0.2888	6.03013
	7.69083	0.3228	5.68262
	8.39889	0.3305	5.0958
	9.55667	0.3157	4.56623
	10.5069	0.3096	4.44639
Fig. 9b		Acetate	Formate	Ethanol	Succinate
	Time (h)	Concentration (mM)	Concentration (mM)	Concentration (mM)	Concentration (mM)
	0	0.004	0	0.016	0.044
	1.895	0.063	0	0.049	0.015
	3.35667	0.182	0	0.053	0.047
	5.23611	0.94	0.015	1.058	0.424
	5.94972	1.503	0.053	1.972	0.487
	7.23	2.598	0.168	3.803	1.198
	7.69083	2.788	0.185	4.097	1.584
	8.39889	3.121	0.217	4.527	1.598
	9.55667	3.48	0.25	4.789	1.607
	10.5069	3.702	0.264	4.886	1.635
Fig. 9c		Pyruvate	Lactate
	Time (h)	Concentration (mM)	Concentration (mM)
	0	0	0
	1.895	0	0
	3.35667	0	0
	5.23611	0	0
	5.94972	0	0
	7.23	0.047	0.224
	7.69083	0.097	0.324
	8.39889	0.196	0.572
	9.55667	0.314	0.92
	10.5069	0.412	1.035
Fig. 9d	See ecpp.pkl and ecppshake.pkl
Fig 9e	Cycles	Replicate	Ec (x 10^7 CFU)	Pp (x 10^7 CFU)
	1	1	92	12
		2	99	17
		3	96	20
		4	93	12
		5	114	14
		6	139	18
	2	1	99	36
		2	93	17
		3	122	29
		4	117	24
		5	117	26
		6	105	25
	3	1	77	36
		2	99	85
		3	214	91
		4	115	54
		5	153	90
	4	1	61	33
		2	78	53
		3	98	85
		4	73	64
		5	85	38
		6	71	36
Fig. 9f	See ecpp.pkl and ecppshake.pkl
			Formate+Ethanol+Succinate	Pyruvate+Lactate
		Acetate	Concentration (in mM)	Concentration (in mM)
Fig. 9g	Time (h)	Concentration (in mM)	0	0
	0	0	2.376	0.007
	5.85	1.559	5.558	0.848
	8.92	2.815	5.181	1.947
	11.27	2.741	0.303	0.127
	20.98	0	0.089	0
	24	0

## Sheet: SI Figures
Fig. 1
% of 16S supplied	% of 16s measured
2	1
5	3.8
10	7.3
30	24.6
70	67.4
90	90
95	94.3
98	98.4
Fig. 2	No data
Fig. 3	No data
Fig. 4a	Time (h)	pH	Time (h)	OD600
	0.38	7.68	0.12	0.018
	2.75	7.23	0.38	0.021
	4.53	6.78	1.68	0.042
	5.45	6.15	2.75	0.083
	6.02	5.43	3.92	0.18
	6.28	5.18	4.53	0.237
	7.02	4.98	5.27	0.395
	8.75	4.82	5.45	0.406
	9.15	4.8	5.73	0.444
	12.67	4.79	6.02	0.466
	16.95	4.85	7.02	0.488
	21.03	5.04	8.75	0.503
	24.2	5.34	9.15	0.506
			12.67	0.464
			16.95	0.439
			21.03	0.442
			24.2	0.447
Fig. 4b	Time (h)	GlcNAc	Acetate
	0.38	4.9	0.01
	2.75	4.51	0.23
	4.53	3.42	1.26
	5.45	2.25	2.52
	6.28	1.42	3.24
	9.15	0.63	4.21
	12.92	0.197	4.608
	17.22	0.16	4.627
	21.37	0.153	4.482
	24.52	0.149	4.078
Fig. 4c		1A01	3B05
	Time (h)	CFU/mL	CFU/mL
	0.38	8570000	8700000
	2.75	34700000	24700000
	4.53	118000000	53000000
	5.45	233000000	82500000
	6.28	366000000	100000000
	9.15	310000000	122000000
	12.67	67900000	71200000
	16.95	2350000	121000000
	21.03	625000	79100000
	24.2	230000	95800000
Fig. 4d		Before transfer		Transfer to pH 7.5		Transfer to pH 5.2
	Time (h)	CFU/mL	Time (h)	CFU/mL	Time (h)	CFU/mL
	-3.7	25000000	0.45	920000000	0.27	670000000
	-2.7	60000000	0.92	1000000000	0.67	270000000
	-0.2	650000000	1.52	920000000	1.28	100000000
			2.47	980000000	2.47	27000000
			4.78	1100000000	4.63	880000
Fig. 5		Weak Buffer	Weak Buffer Repeat
	Cycles	3B05/1A01 (16S)	3B05/1A01 (16S)
	0	1	1	1	1	1
	1	0.82	0.307	0.471	1.066	0.701
	2	0.27	0.171	0.117	0.135	0.235
	3	0.67	0.639	0.541	0.715	0.645
	4	0.63	0.595	0.61	0.739	0.923
	5	0.65	0.761	1.079	0.754	0.949
		3B05 (w/o metabolites)	3B05 (w metabolites)
Fig. 6	Time (h)	OD600	OD600
	2.57	0.057	0.062
	3.98	0.115	0.131
	5.18	0.193	0.21
	6.32	0.311	0.328
Fig. 7a	Time (h)	OD600	Time (h)	pH
	-4.93	0.01	-4.77	7.63
	-4.77	0.012	-3.63	7.48
	-3.63	0.027	-2.65	7.3
	-2.65	0.055	-2.08	7.19
	-2.08	0.079	-0.95	6.73
	-0.95	0.177	-0.58	6.44
	-0.58	0.212	-0.08	5.8
	-0.08	0.26	0.37	5.31
	0.37	0.277	0.95	5.14
	0.95	0.298	1.62	4.97
	1.62	0.299	2.42	4.8
	2.42	0.301	3.13	4.74
	3.13	0.301	5.13	4.63
	5.13	0.299	7.2	4.65
Fig. 7b	Time (h)	GlcNAc (mM)	Acetate (mM)	Lactate (mM)	Pyruvate (mM)
	-4.77	4.936	0.031	0.014	0
	-2.08	4.448	0.761	0.028	0
	-0.58	3.48	2.388	0.106	0
	0.37	2.706	3.386	0.515	0.149
	0.95	2.492	3.63	0.661	0.304
	3.13	2.088	4.221	0.816	0.76
	5.13	1.924	4.52	0.744	1.046
	7.2	1.911	4.595	0.712	1.112
Fig. 7c-j	See Weak Buffer Metabolomic Data
Fig 8a	Time (h)	1A01 OD	pH
	0.07	0.01
	0.23	0.012	7.63
	1.37	0.027	7.48
	2.35	0.055	7.3
	2.92	0.079	7.19
	4.05	0.177	6.73
	4.42	0.212	6.44
	4.92	0.26	5.8
	5.37	0.277	5.31
	5.95	0.298	5.14
	6.62	0.299	4.97
	7.42	0.301	4.8
	8.13	0.301	4.74
	10.13	0.299	4.63
	12.2	0.268	4.65
Fig 8b		GlcNAc Runout		1		2		3
	Time (h)	1A01 OD	Time (h)	1A01 OD	Time (h)	1A01 OD	Time (h)	1A01 OD
	0.27	0.02	0.05	0.022	0	0.019	0.07	0.021
	1.3	0.023	0.67	0.031	0.35	0.018	0.7	0.022
	2.67	0.039	1.32	0.046	0.72	0.02	1.52	0.023
	4.28	0.107	2	0.071	1.67	0.025	2.33	0.021
	6.3	0.506	2.68	0.116	2.23	0.031	3.13	0.02
	7.55	0.87	3.33	0.176	2.98	0.03	4.07	0.02
					3.68	0.032	5.02	0.016
					4.38	0.037	6.27	0.016
					5.1	0.043
					5.82	0.059
					6.53	0.077
					7.23	0.112
					8.16	0.182
Fig 8c		GlcNAc	Acetate	Pyruvate	Lactate
	Time (h)	Concentration (in mM)	Concentration (in mM)	Concentration (in mM)	Concentration (in mM)
	0.07	0.981	0.034	0.015	0.004
	0.7	0.962	0.046	0.017	0.012
	1.52	0.934	0.107	0.02	0.021
	2.33	0.901	0.143	0.026	0.02
	3.13	0.91	0.155	0.035	0.025
	4.07	0.89	0.177	0.036	0.023
	5.02	0.881	0.171	0.034	0.026
	6.27	0.885	0.185	0.04	0.029
Fig 8d		None		Marine Broth		Glutamate		Pyruvate	Lactate	Aspartate		Succinate
	Time (h)	1A01 OD600	Time (h)	1A01 OD600	Time (h)	1A01 OD600	Time (h)	1A01 OD600	1A01 OD600	1A01 OD600	Time (h)	1A01 OD600
	0.07	0.021	0.05	0.022	0.05	0.022	0.05	0.023	0.023	0.023	0.07	0.021
	0.7	0.022	0.6	0.031	0.6	0.021	0.6	0.022	0.022	0.024	0.7	0.023
	1.52	0.023	1.48	0.085	1.48	0.023	1.48	0.024	0.024	0.033	1.52	0.024
	2.33	0.021	2.2	0.25	2.41	0.026	2.41	0.027	0.025	0.05	2.33	0.024
	3.13	0.02	2.41	0.313	3.28	0.023	3.28	0.025	0.021	0.075	3.13	0.021
	4.07	0.02			4.14	0.023	4.14	0.027	0.019	0.126	4.07	0.018
	5.02	0.016			5.03	0.022	5.03	0.021	0.019	0.224	5.02	0.02
	6.27	0.016			5.92	0.018	5.92	0.02	0.018		6	0.015
Fig 9c	Cycles	3B05/1A01	GlcNAc Concentration (in mM)	Acetate Concentration (in mM)
	0	0.333333
	1	0.153403	0	0
	2	0.128668	0	0
	3	0.114827	0	0
	4	0.24533	0	0
	5	0.121076	0	0
Fig 9d		GlcNAc	Acetate	Pyruvate	Lactate
	Time (h)	Concentration (in mM)	Concentration (in mM)	Concentration (in mM)	Concentration (in mM)
	0	5	0	0	0
	7	4.54	0	0	0
	10.5	3.08	0.36	0	0
	12.5	0	2.38	0.45	0.56
	14.5	0	0	0	0
	24	0	0	0	0
Fig 10a		Glutamate				Aspartate
	Species	1A01		3B05		1A01		3B05
		pH 7	pH 5	pH 7	pH 5	pH 7	pH 5	pH 7	pH 5
	nmol/(OD*mL)	176	115	139	52	9.09	1.11	5.1	1.4
Fig 10b		Glutamate	Aspartate
	Time (h)	Concentration (uM)	Concentration (uM)
	0	2.914	0.084
	0.5	2.945	0.093
	1	0.982	0.032
	2	0.094	0
Fig. 11	Pyruvate + Lactate									Lactate-only									Pyruvate-only
	Replicate 1			Replicate 2			Replicate 3			Replicate 1			Replicate 2			Replicate 3			Replicate 1			Replicate 2			Replicate 3
	Time (h)	OD600	pH	Time (h)	OD600	pH	Time (h)	OD600	pH	Time (h)	OD600	pH	Time (h)	OD600	pH	Time (h)	OD600	pH	Time (h)	OD600	pH	Time (h)	OD600	pH	Time (h)	OD600	pH
	0	0.1	5.21	0.017	0.103	5.18	0.067	0.095	5.18	0.183	0.112	5.18	0.217	0.105	5.18	0.25	0.105	5.18	0.1	0.111	5.14	0.133	0.11	5.16	0.15	0.121	5.16
	0.917	0.095	5.31	0.95	0.096	5.24	1	0.096	5.25	1.117	0.117	5.19	1.15	0.119	5.18	1.183	0.109	5.22	1.017	0.108	5.21	1.05	0.105	5.23	1.083	0.128	5.24
	1.917	0.102	5.37	1.95	0.096	5.29	1.983	0.101	5.28	2.133	0.121	5.25	2.15	0.122	5.25	2.183	0.113	5.25	2.017	0.106	5.29	2.05	0.106	5.34	2.1	0.133	5.35
	2.667	0.1	5.52	2.7	0.098	5.36	2.733	0.1	5.38	2.867	0.122	5.25	2.9	0.125	5.25	2.933	0.115	5.26	2.767	0.107	5.39	2.8	0.103	5.45	2.833	0.136	5.46
	3.617	0.083	5.72	3.65	0.112	5.52	3.7	0.088	5.54	3.817	0.124	5.28	3.867	0.124	5.26	3.9	0.117	5.28	3.717	0.109	5.57	3.75	0.101	5.7	3.783	0.134	5.78
	4.65	0.086	6.07	4.683	0.071	5.79	4.717	0.069	5.86	4.85	0.124	5.32	4.9	0.123	5.3	4.933	0.12	5.32	4.75	0.101	5.94	4.783	0.101	6.17	4.817	0.119	6.33
	5.467	0.072	6.54	5.5	0.065	6.15	5.533	0.07	6.28	5.683	0.126	5.33	5.717	0.124	5.3	5.75	0.121	5.34	5.567	0.109	6.44	5.6	0.123	6.65	5.65	0.139	6.87
	6.25	0.107	7.02	6.283	0.075	6.64	6.317	0.084	6.78	6.45	0.127	5.36	6.483	0.125	5.31	6.517	0.123	5.37	6.35	0.137	6.92	6.383	0.166	7.08	6.417	0.181	7.21
	6.917	0.13	7.29	6.95	0.093	7.09	6.983	0.134	7.2	7.117	0.129	5.36	7.167	0.127	5.32	7.2	0.122	5.38	7.017	0.162	7.26	7.05	0.238	7.3	7.083	0.223	7.37
	7.583	0.167	7.49	7.617	0.116	7.36	7.633	0.138	7.41	7.783	0.125	5.4	7.817	0.122	5.33	7.85	0.12	5.4	7.667	0.202	7.37	7.717	0.231	7.39	7.75	0.26	7.42
	8.25	0.232	7.6	8.283	0.173	7.48	8.3	0.181	7.52	8.45	0.124	5.44	8.483	0.12	5.34	8.517	0.119	5.43	8.333	0.221	7.46	8.383	0.324	7.63	8.417	0.359	7.79
	8.917	0.345	7.86	8.933	0.216	7.61	8.983	0.254	7.72	9.133	0.126	5.46	9.167	0.124	5.36	9.2	0.12	5.46	9.017	0.326	7.86	9.05	0.362	7.98	9.1	0.367	8.04
	9.583	0.375	8.13	9.6	0.332	7.99	9.633	0.351	8.05	9.767	0.125	5.52	9.817	0.122	5.37	9.85	0.117	5.48	9.667	0.346	8.09	9.7	0.358	8.13	9.733	0.352	8.15
	10.25	0.363	8.24	10.267	0.368	8.16	10.3	0.357	8.23	10.433	0.125	5.49	10.467	0.125	5.39	10.5	0.115	5.51	10.333	0.34	8.19	10.367	0.346	8.19	10.4	0.325	8.22
Fig. 12a	Wavelength (nm)	w/dye	no dye
	400	0.2151	0.1985
	410	0.2115	0.1908
	420	0.2088	0.1847
	430	0.2059	0.179
	440	0.2012	0.1741
	450	0.1949	0.1694
	460	0.1874	0.1656
	470	0.1802	0.162
	480	0.1728	0.1583
	490	0.1682	0.1563
	500	0.165	0.154
	510	0.1635	0.1515
	520	0.1643	0.149
	530	0.1672	0.1472
	540	0.1719	0.1451
	550	0.1776	0.1434
	560	0.1851	0.1415
	570	0.1966	0.1399
	580	0.2117	0.1388
	590	0.2179	0.137
	600	0.1974	0.1358
	610	0.1636	0.1344
	620	0.1377	0.133
	630	0.1257	0.1309
	640	0.122	0.13
	650	0.1199	0.1287
Fig. 12b	pH	Difference in absorption
	4.95	0.025
	5.34	0.0368
	5.5	0.0529
	5.72	0.0617
	6.09	0.1392
	6.26	0.1374
	6.43	0.1429
	6.73	0.1824
	7.07	0.2094

## Sheet: Stable Cycle Metabolomics Data
	annotation_ion	experiment	time	LOD	topbiocycID	IsomerbiocycID	Isomerannotation	intensity	scaled_intensity
1	(2R)-2,3-dihydroxy-3-methylbutanoate_133.046	Monoculture	1	10543.6	CPD-13357	CPD-13357, 2-DEOXYRIBOSE	(2R)-2,3-dihydroxy-3-methylbutanoate, 2'-deoxyribose	9596.33	0.0600628
2	(2R)-2,3-dihydroxy-3-methylbutanoate_133.046	Monoculture	2	10543.6	CPD-13357	CPD-13357, 2-DEOXYRIBOSE	(2R)-2,3-dihydroxy-3-methylbutanoate, 2'-deoxyribose	9462.33	0
3	(2R)-2,3-dihydroxy-3-methylbutanoate_133.046	Monoculture	3	10543.6	CPD-13357	CPD-13357, 2-DEOXYRIBOSE	(2R)-2,3-dihydroxy-3-methylbutanoate, 2'-deoxyribose	10653	0.533692
4	(2R)-2,3-dihydroxy-3-methylbutanoate_133.046	Monoculture	4	10543.6	CPD-13357	CPD-13357, 2-DEOXYRIBOSE	(2R)-2,3-dihydroxy-3-methylbutanoate, 2'-deoxyribose	11693.3	1
5	(2R)-2,3-dihydroxy-3-methylbutanoate_133.046	Monoculture	5	10543.6	CPD-13357	CPD-13357, 2-DEOXYRIBOSE	(2R)-2,3-dihydroxy-3-methylbutanoate, 2'-deoxyribose	10657	0.535485
6	(2R)-2,3-dihydroxy-3-methylbutanoate_133.046	Monoculture	6	10543.6	CPD-13357	CPD-13357, 2-DEOXYRIBOSE	(2R)-2,3-dihydroxy-3-methylbutanoate, 2'-deoxyribose	11606	0.960855
7	(2R)-2,3-dihydroxy-3-methylbutanoate_133.046	Monoculture	7	10543.6	CPD-13357	CPD-13357, 2-DEOXYRIBOSE	(2R)-2,3-dihydroxy-3-methylbutanoate, 2'-deoxyribose	11286	0.817421
8	(2R)-2,3-dihydroxy-3-methylbutanoate_133.046	Monoculture	8	10543.6	CPD-13357	CPD-13357, 2-DEOXYRIBOSE	(2R)-2,3-dihydroxy-3-methylbutanoate, 2'-deoxyribose	11193.7	0.776035
9	(2R)-2,3-dihydroxy-3-methylbutanoate_133.046	Monoculture	9	10543.6	CPD-13357	CPD-13357, 2-DEOXYRIBOSE	(2R)-2,3-dihydroxy-3-methylbutanoate, 2'-deoxyribose	11653	0.981921
10	(R)-citramalate, (2R,3S)-3-methylmalate_147.031	Monoculture	1	10722.4	CPD-31, CPD-7066	CPD-31, CPD-7066, R-2-HYDROXYGLUTARATE, CPD-368, CPD-381, CPD-1134, D-XYLONO-14-LACTONE	(R)-citramalate, (2R,3S)-3-methylmalate, (R)-2-hydroxyglutarate, L-arabinono-1,4-lactone, (S)-2-hydroxyglutarate, 2-dehydro-3-deoxy-L-arabinonate, D-xylono-1,4-lactone	9460	0
11	(R)-citramalate, (2R,3S)-3-methylmalate_147.031	Monoculture	2	10722.4	CPD-31, CPD-7066	CPD-31, CPD-7066, R-2-HYDROXYGLUTARATE, CPD-368, CPD-381, CPD-1134, D-XYLONO-14-LACTONE	(R)-citramalate, (2R,3S)-3-methylmalate, (R)-2-hydroxyglutarate, L-arabinono-1,4-lactone, (S)-2-hydroxyglutarate, 2-dehydro-3-deoxy-L-arabinonate, D-xylono-1,4-lactone	9793	0.0861058
12	(R)-citramalate, (2R,3S)-3-methylmalate_147.031	Monoculture	3	10722.4	CPD-31, CPD-7066	CPD-31, CPD-7066, R-2-HYDROXYGLUTARATE, CPD-368, CPD-381, CPD-1134, D-XYLONO-14-LACTONE	(R)-citramalate, (2R,3S)-3-methylmalate, (R)-2-hydroxyglutarate, L-arabinono-1,4-lactone, (S)-2-hydroxyglutarate, 2-dehydro-3-deoxy-L-arabinonate, D-xylono-1,4-lactone	10299.5	0.217075
13	(R)-citramalate, (2R,3S)-3-methylmalate_147.031	Monoculture	4	10722.4	CPD-31, CPD-7066	CPD-31, CPD-7066, R-2-HYDROXYGLUTARATE, CPD-368, CPD-381, CPD-1134, D-XYLONO-14-LACTONE	(R)-citramalate, (2R,3S)-3-methylmalate, (R)-2-hydroxyglutarate, L-arabinono-1,4-lactone, (S)-2-hydroxyglutarate, 2-dehydro-3-deoxy-L-arabinonate, D-xylono-1,4-lactone	11951.7	0.644285
14	(R)-citramalate, (2R,3S)-3-methylmalate_147.031	Monoculture	5	10722.4	CPD-31, CPD-7066	CPD-31, CPD-7066, R-2-HYDROXYGLUTARATE, CPD-368, CPD-381, CPD-1134, D-XYLONO-14-LACTONE	(R)-citramalate, (2R,3S)-3-methylmalate, (R)-2-hydroxyglutarate, L-arabinono-1,4-lactone, (S)-2-hydroxyglutarate, 2-dehydro-3-deoxy-L-arabinonate, D-xylono-1,4-lactone	11892	0.628857
15	(R)-citramalate, (2R,3S)-3-methylmalate_147.031	Monoculture	6	10722.4	CPD-31, CPD-7066	CPD-31, CPD-7066, R-2-HYDROXYGLUTARATE, CPD-368, CPD-381, CPD-1134, D-XYLONO-14-LACTONE	(R)-citramalate, (2R,3S)-3-methylmalate, (R)-2-hydroxyglutarate, L-arabinono-1,4-lactone, (S)-2-hydroxyglutarate, 2-dehydro-3-deoxy-L-arabinonate, D-xylono-1,4-lactone	12712	0.84089
16	(R)-citramalate, (2R,3S)-3-methylmalate_147.031	Monoculture	7	10722.4	CPD-31, CPD-7066	CPD-31, CPD-7066, R-2-HYDROXYGLUTARATE, CPD-368, CPD-381, CPD-1134, D-XYLONO-14-LACTONE	(R)-citramalate, (2R,3S)-3-methylmalate, (R)-2-hydroxyglutarate, L-arabinono-1,4-lactone, (S)-2-hydroxyglutarate, 2-dehydro-3-deoxy-L-arabinonate, D-xylono-1,4-lactone	12997	0.914584
17	(R)-citramalate, (2R,3S)-3-methylmalate_147.031	Monoculture	8	10722.4	CPD-31, CPD-7066	CPD-31, CPD-7066, R-2-HYDROXYGLUTARATE, CPD-368, CPD-381, CPD-1134, D-XYLONO-14-LACTONE	(R)-citramalate, (2R,3S)-3-methylmalate, (R)-2-hydroxyglutarate, L-arabinono-1,4-lactone, (S)-2-hydroxyglutarate, 2-dehydro-3-deoxy-L-arabinonate, D-xylono-1,4-lactone	13327.3	1
18	(R)-citramalate, (2R,3S)-3-methylmalate_147.031	Monoculture	9	10722.4	CPD-31, CPD-7066	CPD-31, CPD-7066, R-2-HYDROXYGLUTARATE, CPD-368, CPD-381, CPD-1134, D-XYLONO-14-LACTONE	(R)-citramalate, (2R,3S)-3-methylmalate, (R)-2-hydroxyglutarate, L-arabinono-1,4-lactone, (S)-2-hydroxyglutarate, 2-dehydro-3-deoxy-L-arabinonate, D-xylono-1,4-lactone	13275	0.986468
19	(R)-glycerate_105.019	Monoculture	1	973.842	GLYCERATE	GLYCERATE	(R)-glycerate	781	0.00773134
20	(R)-glycerate_105.019	Monoculture	2	973.842	GLYCERATE	GLYCERATE	(R)-glycerate	749	0
21	(R)-glycerate_105.019	Monoculture	3	973.842	GLYCERATE	GLYCERATE	(R)-glycerate	2965.5	0.535516
22	(R)-glycerate_105.019	Monoculture	4	973.842	GLYCERATE	GLYCERATE	(R)-glycerate	4198	0.833293
23	(R)-glycerate_105.019	Monoculture	5	973.842	GLYCERATE	GLYCERATE	(R)-glycerate	4701	0.95482
24	(R)-glycerate_105.019	Monoculture	6	973.842	GLYCERATE	GLYCERATE	(R)-glycerate	4888	1
25	(R)-glycerate_105.019	Monoculture	7	973.842	GLYCERATE	GLYCERATE	(R)-glycerate	4164.33	0.825159
26	(R)-glycerate_105.019	Monoculture	8	973.842	GLYCERATE	GLYCERATE	(R)-glycerate	4566.33	0.922284
27	(R)-glycerate_105.019	Monoculture	9	973.842	GLYCERATE	GLYCERATE	(R)-glycerate	4625.33	0.936539
28	(S)-2-acetolactate, autoinducer 2_131.035	Monoculture	1	4647.45	2-ACETO-LACTATE, DIHYDROXYPENTANEDIONE	2-ACETO-LACTATE, DIHYDROXYPENTANEDIONE, 4-HYDROXY-2-KETOVALERATE, CPD-10773, CPD-10775, CPD-14442, GLUTARATE	(S)-2-acetolactate, autoinducer 2, (S)-4-hydroxy-2-oxopentanoate, (2R,4S)-2-methyl-2,4-dihydroxydihydrofuran-3-one, (2S,4S)-2-methyl-2,4-dihydroxydihydrofuran-3-one, (2Z)-2,4-dihydroxypent-2-enoate, glutarate	4270.67	0
29	(S)-2-acetolactate, autoinducer 2_131.035	Monoculture	2	4647.45	2-ACETO-LACTATE, DIHYDROXYPENTANEDIONE	2-ACETO-LACTATE, DIHYDROXYPENTANEDIONE, 4-HYDROXY-2-KETOVALERATE, CPD-10773, CPD-10775, CPD-14442, GLUTARATE	(S)-2-acetolactate, autoinducer 2, (S)-4-hydroxy-2-oxopentanoate, (2R,4S)-2-methyl-2,4-dihydroxydihydrofuran-3-one, (2S,4S)-2-methyl-2,4-dihydroxydihydrofuran-3-one, (2Z)-2,4-dihydroxypent-2-enoate, glutarate	4787.67	0.518556
30	(S)-2-acetolactate, autoinducer 2_131.035	Monoculture	3	4647.45	2-ACETO-LACTATE, DIHYDROXYPENTANEDIONE	2-ACETO-LACTATE, DIHYDROXYPENTANEDIONE, 4-HYDROXY-2-KETOVALERATE, CPD-10773, CPD-10775, CPD-14442, GLUTARATE	(S)-2-acetolactate, autoinducer 2, (S)-4-hydroxy-2-oxopentanoate, (2R,4S)-2-methyl-2,4-dihydroxydihydrofuran-3-one, (2S,4S)-2-methyl-2,4-dihydroxydihydrofuran-3-one, (2Z)-2,4-dihydroxypent-2-enoate, glutarate	4636	0.366433
31	(S)-2-acetolactate, autoinducer 2_131.035	Monoculture	4	4647.45	2-ACETO-LACTATE, DIHYDROXYPENTANEDIONE	2-ACETO-LACTATE, DIHYDROXYPENTANEDIONE, 4-HYDROXY-2-KETOVALERATE, CPD-10773, CPD-10775, CPD-14442, GLUTARATE	(S)-2-acetolactate, autoinducer 2, (S)-4-hydroxy-2-oxopentanoate, (2R,4S)-2-methyl-2,4-dihydroxydihydrofuran-3-one, (2S,4S)-2-methyl-2,4-dihydroxydihydrofuran-3-one, (2Z)-2,4-dihydroxypent-2-enoate, glutarate	4644	0.374457
32	(S)-2-acetolactate, autoinducer 2_131.035	Monoculture	5	4647.45	2-ACETO-LACTATE, DIHYDROXYPENTANEDIONE	2-ACETO-LACTATE, DIHYDROXYPENTANEDIONE, 4-HYDROXY-2-KETOVALERATE, CPD-10773, CPD-10775, CPD-14442, GLUTARATE	(S)-2-acetolactate, autoinducer 2, (S)-4-hydroxy-2-oxopentanoate, (2R,4S)-2-methyl-2,4-dihydroxydihydrofuran-3-one, (2S,4S)-2-methyl-2,4-dihydroxydihydrofuran-3-one, (2Z)-2,4-dihydroxypent-2-enoate, glutarate	4680	0.410565
33	(S)-2-acetolactate, autoinducer 2_131.035	Monoculture	6	4647.45	2-ACETO-LACTATE, DIHYDROXYPENTANEDIONE	2-ACETO-LACTATE, DIHYDROXYPENTANEDIONE, 4-HYDROXY-2-KETOVALERATE, CPD-10773, CPD-10775, CPD-14442, GLUTARATE	(S)-2-acetolactate, autoinducer 2, (S)-4-hydroxy-2-oxopentanoate, (2R,4S)-2-methyl-2,4-dihydroxydihydrofuran-3-one, (2S,4S)-2-methyl-2,4-dihydroxydihydrofuran-3-one, (2Z)-2,4-dihydroxypent-2-enoate, glutarate	5267.67	1
34	(S)-2-acetolactate, autoinducer 2_131.035	Monoculture	7	4647.45	2-ACETO-LACTATE, DIHYDROXYPENTANEDIONE	2-ACETO-LACTATE, DIHYDROXYPENTANEDIONE, 4-HYDROXY-2-KETOVALERATE, CPD-10773, CPD-10775, CPD-14442, GLUTARATE	(S)-2-acetolactate, autoinducer 2, (S)-4-hydroxy-2-oxopentanoate, (2R,4S)-2-methyl-2,4-dihydroxydihydrofuran-3-one, (2S,4S)-2-methyl-2,4-dihydroxydihydrofuran-3-one, (2Z)-2,4-dihydroxypent-2-enoate, glutarate	5247.33	0.979605
35	(S)-2-acetolactate, autoinducer 2_131.035	Monoculture	8	4647.45	2-ACETO-LACTATE, DIHYDROXYPENTANEDIONE	2-ACETO-LACTATE, DIHYDROXYPENTANEDIONE, 4-HYDROXY-2-KETOVALERATE, CPD-10773, CPD-10775, CPD-14442, GLUTARATE	(S)-2-acetolactate, autoinducer 2, (S)-4-hydroxy-2-oxopentanoate, (2R,4S)-2-methyl-2,4-dihydroxydihydrofuran-3-one, (2S,4S)-2-methyl-2,4-dihydroxydihydrofuran-3-one, (2Z)-2,4-dihydroxypent-2-enoate, glutarate	5070.33	0.802073
36	(S)-2-acetolactate, autoinducer 2_131.035	Monoculture	9	4647.45	2-ACETO-LACTATE, DIHYDROXYPENTANEDIONE	2-ACETO-LACTATE, DIHYDROXYPENTANEDIONE, 4-HYDROXY-2-KETOVALERATE, CPD-10773, CPD-10775, CPD-14442, GLUTARATE	(S)-2-acetolactate, autoinducer 2, (S)-4-hydroxy-2-oxopentanoate, (2R,4S)-2-methyl-2,4-dihydroxydihydrofuran-3-one, (2S,4S)-2-methyl-2,4-dihydroxydihydrofuran-3-one, (2Z)-2,4-dihydroxypent-2-enoate, glutarate	5033.33	0.764962
37	(S)-malate_133.014	Monoculture	1	21512.4	MAL	MAL, CPD-660	(S)-malate, (R)-malate	19560	0
38	(S)-malate_133.014	Monoculture	2	21512.4	MAL	MAL, CPD-660	(S)-malate, (R)-malate	20011.3	0.0836939
39	(S)-malate_133.014	Monoculture	3	21512.4	MAL	MAL, CPD-660	(S)-malate, (R)-malate	21954.5	0.444029
40	(S)-malate_133.014	Monoculture	4	21512.4	MAL	MAL, CPD-660	(S)-malate, (R)-malate	24952.7	1
41	(S)-malate_133.014	Monoculture	5	21512.4	MAL	MAL, CPD-660	(S)-malate, (R)-malate	20226	0.123501
42	(S)-malate_133.014	Monoculture	6	21512.4	MAL	MAL, CPD-660	(S)-malate, (R)-malate	23638.3	0.756274
43	(S)-malate_133.014	Monoculture	7	21512.4	MAL	MAL, CPD-660	(S)-malate, (R)-malate	23713	0.77012
44	(S)-malate_133.014	Monoculture	8	21512.4	MAL	MAL, CPD-660	(S)-malate, (R)-malate	24725.3	0.957844
45	(S)-malate_133.014	Monoculture	9	21512.4	MAL	MAL, CPD-660	(S)-malate, (R)-malate	24083	0.838732
46	2-oxoglutarate_145.013	Monoculture	1	97361.1	2-KETOGLUTARATE	2-KETOGLUTARATE	2-oxoglutarate	91970	0
47	2-oxoglutarate_145.013	Monoculture	2	97361.1	2-KETOGLUTARATE	2-KETOGLUTARATE	2-oxoglutarate	92746.7	0.0577361
48	2-oxoglutarate_145.013	Monoculture	3	97361.1	2-KETOGLUTARATE	2-KETOGLUTARATE	2-oxoglutarate	99702.5	0.574822
49	2-oxoglutarate_145.013	Monoculture	4	97361.1	2-KETOGLUTARATE	2-KETOGLUTARATE	2-oxoglutarate	105422	1
50	2-oxoglutarate_145.013	Monoculture	5	97361.1	2-KETOGLUTARATE	2-KETOGLUTARATE	2-oxoglutarate	95132	0.235058
51	2-oxoglutarate_145.013	Monoculture	6	97361.1	2-KETOGLUTARATE	2-KETOGLUTARATE	2-oxoglutarate	100880	0.66238
52	2-oxoglutarate_145.013	Monoculture	7	97361.1	2-KETOGLUTARATE	2-KETOGLUTARATE	2-oxoglutarate	101325	0.69546
53	2-oxoglutarate_145.013	Monoculture	8	97361.1	2-KETOGLUTARATE	2-KETOGLUTARATE	2-oxoglutarate	103248	0.838413
54	2-oxoglutarate_145.013	Monoculture	9	97361.1	2-KETOGLUTARATE	2-KETOGLUTARATE	2-oxoglutarate	101120	0.680221
55	3-amino-1-hydroxyacetone 1-phosphate_169.011	Monoculture	1	28314.7	1-AMINO-PROPAN-2-ONE-3-PHOSPHATE	1-AMINO-PROPAN-2-ONE-3-PHOSPHATE, CPD0-1308	3-amino-1-hydroxyacetone 1-phosphate, glyphosate	25858.7	0.0547494
56	3-amino-1-hydroxyacetone 1-phosphate_169.011	Monoculture	2	28314.7	1-AMINO-PROPAN-2-ONE-3-PHOSPHATE	1-AMINO-PROPAN-2-ONE-3-PHOSPHATE, CPD0-1308	3-amino-1-hydroxyacetone 1-phosphate, glyphosate	24851.3	0
57	3-amino-1-hydroxyacetone 1-phosphate_169.011	Monoculture	3	28314.7	1-AMINO-PROPAN-2-ONE-3-PHOSPHATE	1-AMINO-PROPAN-2-ONE-3-PHOSPHATE, CPD0-1308	3-amino-1-hydroxyacetone 1-phosphate, glyphosate	26947	0.113901
58	3-amino-1-hydroxyacetone 1-phosphate_169.011	Monoculture	4	28314.7	1-AMINO-PROPAN-2-ONE-3-PHOSPHATE	1-AMINO-PROPAN-2-ONE-3-PHOSPHATE, CPD0-1308	3-amino-1-hydroxyacetone 1-phosphate, glyphosate	32780	0.430929
59	3-amino-1-hydroxyacetone 1-phosphate_169.011	Monoculture	5	28314.7	1-AMINO-PROPAN-2-ONE-3-PHOSPHATE	1-AMINO-PROPAN-2-ONE-3-PHOSPHATE, CPD0-1308	3-amino-1-hydroxyacetone 1-phosphate, glyphosate	40736	0.863344
60	3-amino-1-hydroxyacetone 1-phosphate_169.011	Monoculture	6	28314.7	1-AMINO-PROPAN-2-ONE-3-PHOSPHATE	1-AMINO-PROPAN-2-ONE-3-PHOSPHATE, CPD0-1308	3-amino-1-hydroxyacetone 1-phosphate, glyphosate	42342.3	0.950649
61	3-amino-1-hydroxyacetone 1-phosphate_169.011	Monoculture	7	28314.7	1-AMINO-PROPAN-2-ONE-3-PHOSPHATE	1-AMINO-PROPAN-2-ONE-3-PHOSPHATE, CPD0-1308	3-amino-1-hydroxyacetone 1-phosphate, glyphosate	41272.3	0.892494
62	3-amino-1-hydroxyacetone 1-phosphate_169.011	Monoculture	8	28314.7	1-AMINO-PROPAN-2-ONE-3-PHOSPHATE	1-AMINO-PROPAN-2-ONE-3-PHOSPHATE, CPD0-1308	3-amino-1-hydroxyacetone 1-phosphate, glyphosate	36177.7	0.615595
63	3-amino-1-hydroxyacetone 1-phosphate_169.011	Monoculture	9	28314.7	1-AMINO-PROPAN-2-ONE-3-PHOSPHATE	1-AMINO-PROPAN-2-ONE-3-PHOSPHATE, CPD0-1308	3-amino-1-hydroxyacetone 1-phosphate, glyphosate	43250.3	1
64	3-dehydroshikimate_171.026	Monoculture	1	20260	3-DEHYDRO-SHIKIMATE	3-DEHYDRO-SHIKIMATE, CPD-786, CPD-787, CPD-9164	3-dehydroshikimate, (4Z)-2-oxohept-4-enedioate, (2Z,4Z)-2-hydroxyhepta-2,4-dienedioate, (E)-5-methyl-2-oxo-3-hex-3-enedioate	9294	0.070138
65	3-dehydroshikimate_171.026	Monoculture	2	20260	3-DEHYDRO-SHIKIMATE	3-DEHYDRO-SHIKIMATE, CPD-786, CPD-787, CPD-9164	3-dehydroshikimate, (4Z)-2-oxohept-4-enedioate, (2Z,4Z)-2-hydroxyhepta-2,4-dienedioate, (E)-5-methyl-2-oxo-3-hex-3-enedioate	6695.67	0
66	3-dehydroshikimate_171.026	Monoculture	3	20260	3-DEHYDRO-SHIKIMATE	3-DEHYDRO-SHIKIMATE, CPD-786, CPD-787, CPD-9164	3-dehydroshikimate, (4Z)-2-oxohept-4-enedioate, (2Z,4Z)-2-hydroxyhepta-2,4-dienedioate, (E)-5-methyl-2-oxo-3-hex-3-enedioate	6958	0.00708129
67	3-dehydroshikimate_171.026	Monoculture	4	20260	3-DEHYDRO-SHIKIMATE	3-DEHYDRO-SHIKIMATE, CPD-786, CPD-787, CPD-9164	3-dehydroshikimate, (4Z)-2-oxohept-4-enedioate, (2Z,4Z)-2-hydroxyhepta-2,4-dienedioate, (E)-5-methyl-2-oxo-3-hex-3-enedioate	9199	0.0675736
68	3-dehydroshikimate_171.026	Monoculture	5	20260	3-DEHYDRO-SHIKIMATE	3-DEHYDRO-SHIKIMATE, CPD-786, CPD-787, CPD-9164	3-dehydroshikimate, (4Z)-2-oxohept-4-enedioate, (2Z,4Z)-2-hydroxyhepta-2,4-dienedioate, (E)-5-methyl-2-oxo-3-hex-3-enedioate	16488	0.264329
69	3-dehydroshikimate_171.026	Monoculture	6	20260	3-DEHYDRO-SHIKIMATE	3-DEHYDRO-SHIKIMATE, CPD-786, CPD-787, CPD-9164	3-dehydroshikimate, (4Z)-2-oxohept-4-enedioate, (2Z,4Z)-2-hydroxyhepta-2,4-dienedioate, (E)-5-methyl-2-oxo-3-hex-3-enedioate	26395.7	0.531771
70	3-dehydroshikimate_171.026	Monoculture	7	20260	3-DEHYDRO-SHIKIMATE	3-DEHYDRO-SHIKIMATE, CPD-786, CPD-787, CPD-9164	3-dehydroshikimate, (4Z)-2-oxohept-4-enedioate, (2Z,4Z)-2-hydroxyhepta-2,4-dienedioate, (E)-5-methyl-2-oxo-3-hex-3-enedioate	34466.7	0.749636
71	3-dehydroshikimate_171.026	Monoculture	8	20260	3-DEHYDRO-SHIKIMATE	3-DEHYDRO-SHIKIMATE, CPD-786, CPD-787, CPD-9164	3-dehydroshikimate, (4Z)-2-oxohept-4-enedioate, (2Z,4Z)-2-hydroxyhepta-2,4-dienedioate, (E)-5-methyl-2-oxo-3-hex-3-enedioate	33350.3	0.719502
72	3-dehydroshikimate_171.026	Monoculture	9	20260	3-DEHYDRO-SHIKIMATE	3-DEHYDRO-SHIKIMATE, CPD-786, CPD-787, CPD-9164	3-dehydroshikimate, (4Z)-2-oxohept-4-enedioate, (2Z,4Z)-2-hydroxyhepta-2,4-dienedioate, (E)-5-methyl-2-oxo-3-hex-3-enedioate	43741.7	1
73	3,4-dihydroxyphenylglycol_169.048	Monoculture	1	10879.5	CPD-11878	CPD-11878	3,4-dihydroxyphenylglycol	8546	0
74	3,4-dihydroxyphenylglycol_169.048	Monoculture	2	10879.5	CPD-11878	CPD-11878	3,4-dihydroxyphenylglycol	9052.33	0.129774
75	3,4-dihydroxyphenylglycol_169.048	Monoculture	3	10879.5	CPD-11878	CPD-11878	3,4-dihydroxyphenylglycol	8839	0.0750961
76	3,4-dihydroxyphenylglycol_169.048	Monoculture	4	10879.5	CPD-11878	CPD-11878	3,4-dihydroxyphenylglycol	11489.3	0.754378
77	3,4-dihydroxyphenylglycol_169.048	Monoculture	5	10879.5	CPD-11878	CPD-11878	3,4-dihydroxyphenylglycol	11461	0.747117
78	3,4-dihydroxyphenylglycol_169.048	Monoculture	6	10879.5	CPD-11878	CPD-11878	3,4-dihydroxyphenylglycol	12447.7	1
79	3,4-dihydroxyphenylglycol_169.048	Monoculture	7	10879.5	CPD-11878	CPD-11878	3,4-dihydroxyphenylglycol	11775.3	0.82768
80	3,4-dihydroxyphenylglycol_169.048	Monoculture	8	10879.5	CPD-11878	CPD-11878	3,4-dihydroxyphenylglycol	12365.3	0.978898
81	3,4-dihydroxyphenylglycol_169.048	Monoculture	9	10879.5	CPD-11878	CPD-11878	3,4-dihydroxyphenylglycol	12227.7	0.943614
82	4-aminobutanoate_102.055	Monoculture	1	15230.5	4-AMINO-BUTYRATE	4-AMINO-BUTYRATE, CPD-19042, CPD-466, DIMETHYL-GLYCINE, CPD-471, CPD-10490	4-aminobutanoate, 2-hydroxyisobutyramide, (S)-3-amino-2-methylpropanoate, N,N-dimethylglycine, (R)-3-amino-2-methylpropanoate, N-ethylglycine	11185.7	0
83	4-aminobutanoate_102.055	Monoculture	2	15230.5	4-AMINO-BUTYRATE	4-AMINO-BUTYRATE, CPD-19042, CPD-466, DIMETHYL-GLYCINE, CPD-471, CPD-10490	4-aminobutanoate, 2-hydroxyisobutyramide, (S)-3-amino-2-methylpropanoate, N,N-dimethylglycine, (R)-3-amino-2-methylpropanoate, N-ethylglycine	12587.7	0.10754
84	4-aminobutanoate_102.055	Monoculture	3	15230.5	4-AMINO-BUTYRATE	4-AMINO-BUTYRATE, CPD-19042, CPD-466, DIMETHYL-GLYCINE, CPD-471, CPD-10490	4-aminobutanoate, 2-hydroxyisobutyramide, (S)-3-amino-2-methylpropanoate, N,N-dimethylglycine, (R)-3-amino-2-methylpropanoate, N-ethylglycine	12825	0.125745
85	4-aminobutanoate_102.055	Monoculture	4	15230.5	4-AMINO-BUTYRATE	4-AMINO-BUTYRATE, CPD-19042, CPD-466, DIMETHYL-GLYCINE, CPD-471, CPD-10490	4-aminobutanoate, 2-hydroxyisobutyramide, (S)-3-amino-2-methylpropanoate, N,N-dimethylglycine, (R)-3-amino-2-methylpropanoate, N-ethylglycine	22393	0.859656
86	4-aminobutanoate_102.055	Monoculture	5	15230.5	4-AMINO-BUTYRATE	4-AMINO-BUTYRATE, CPD-19042, CPD-466, DIMETHYL-GLYCINE, CPD-471, CPD-10490	4-aminobutanoate, 2-hydroxyisobutyramide, (S)-3-amino-2-methylpropanoate, N,N-dimethylglycine, (R)-3-amino-2-methylpropanoate, N-ethylglycine	20279	0.697502
87	4-aminobutanoate_102.055	Monoculture	6	15230.5	4-AMINO-BUTYRATE	4-AMINO-BUTYRATE, CPD-19042, CPD-466, DIMETHYL-GLYCINE, CPD-471, CPD-10490	4-aminobutanoate, 2-hydroxyisobutyramide, (S)-3-amino-2-methylpropanoate, N,N-dimethylglycine, (R)-3-amino-2-methylpropanoate, N-ethylglycine	23733.7	0.962491
88	4-aminobutanoate_102.055	Monoculture	7	15230.5	4-AMINO-BUTYRATE	4-AMINO-BUTYRATE, CPD-19042, CPD-466, DIMETHYL-GLYCINE, CPD-471, CPD-10490	4-aminobutanoate, 2-hydroxyisobutyramide, (S)-3-amino-2-methylpropanoate, N,N-dimethylglycine, (R)-3-amino-2-methylpropanoate, N-ethylglycine	24222.7	1
89	4-aminobutanoate_102.055	Monoculture	8	15230.5	4-AMINO-BUTYRATE	4-AMINO-BUTYRATE, CPD-19042, CPD-466, DIMETHYL-GLYCINE, CPD-471, CPD-10490	4-aminobutanoate, 2-hydroxyisobutyramide, (S)-3-amino-2-methylpropanoate, N,N-dimethylglycine, (R)-3-amino-2-methylpropanoate, N-ethylglycine	20797.7	0.737286
90	4-aminobutanoate_102.055	Monoculture	9	15230.5	4-AMINO-BUTYRATE	4-AMINO-BUTYRATE, CPD-19042, CPD-466, DIMETHYL-GLYCINE, CPD-471, CPD-10490	4-aminobutanoate, 2-hydroxyisobutyramide, (S)-3-amino-2-methylpropanoate, N,N-dimethylglycine, (R)-3-amino-2-methylpropanoate, N-ethylglycine	18117	0.531666
91	4-coumaraldehyde, cinnamate_147.043	Monoculture	1	8441.91	COUMARALDEHYDE, CPD-674	COUMARALDEHYDE, CPD-674	4-coumaraldehyde, cinnamate	7693	0.0194948
92	4-coumaraldehyde, cinnamate_147.043	Monoculture	2	8441.91	COUMARALDEHYDE, CPD-674	COUMARALDEHYDE, CPD-674	4-coumaraldehyde, cinnamate	7616.33	0
93	4-coumaraldehyde, cinnamate_147.043	Monoculture	3	8441.91	COUMARALDEHYDE, CPD-674	COUMARALDEHYDE, CPD-674	4-coumaraldehyde, cinnamate	7700.5	0.0214019
94	4-coumaraldehyde, cinnamate_147.043	Monoculture	4	8441.91	COUMARALDEHYDE, CPD-674	COUMARALDEHYDE, CPD-674	4-coumaraldehyde, cinnamate	10245	0.668418
95	4-coumaraldehyde, cinnamate_147.043	Monoculture	5	8441.91	COUMARALDEHYDE, CPD-674	COUMARALDEHYDE, CPD-674	4-coumaraldehyde, cinnamate	9529	0.486354
96	4-coumaraldehyde, cinnamate_147.043	Monoculture	6	8441.91	COUMARALDEHYDE, CPD-674	COUMARALDEHYDE, CPD-674	4-coumaraldehyde, cinnamate	11193.3	0.909561
97	4-coumaraldehyde, cinnamate_147.043	Monoculture	7	8441.91	COUMARALDEHYDE, CPD-674	COUMARALDEHYDE, CPD-674	4-coumaraldehyde, cinnamate	11549	1
98	4-coumaraldehyde, cinnamate_147.043	Monoculture	8	8441.91	COUMARALDEHYDE, CPD-674	COUMARALDEHYDE, CPD-674	4-coumaraldehyde, cinnamate	11109	0.888117
99	4-coumaraldehyde, cinnamate_147.043	Monoculture	9	8441.91	COUMARALDEHYDE, CPD-674	COUMARALDEHYDE, CPD-674	4-coumaraldehyde, cinnamate	10620.7	0.763943
100	4-hydroxybenzoate_137.022	Monoculture	1	9716.61	4-hydroxybenzoate	4-hydroxybenzoate, CPD-110	4-hydroxybenzoate, salicylate	6011.67	0.0511509
101	4-hydroxybenzoate_137.022	Monoculture	2	9716.61	4-hydroxybenzoate	4-hydroxybenzoate, CPD-110	4-hydroxybenzoate, salicylate	5746.67	0.0327129
102	4-hydroxybenzoate_137.022	Monoculture	3	9716.61	4-hydroxybenzoate	4-hydroxybenzoate, CPD-110	4-hydroxybenzoate, salicylate	5276.5	0
103	4-hydroxybenzoate_137.022	Monoculture	4	9716.61	4-hydroxybenzoate	4-hydroxybenzoate, CPD-110	4-hydroxybenzoate, salicylate	7418.67	0.149046
104	4-hydroxybenzoate_137.022	Monoculture	5	9716.61	4-hydroxybenzoate	4-hydroxybenzoate, CPD-110	4-hydroxybenzoate, salicylate	8145	0.199583
105	4-hydroxybenzoate_137.022	Monoculture	6	9716.61	4-hydroxybenzoate	4-hydroxybenzoate, CPD-110	4-hydroxybenzoate, salicylate	15712	0.726074
106	4-hydroxybenzoate_137.022	Monoculture	7	9716.61	4-hydroxybenzoate	4-hydroxybenzoate, CPD-110	4-hydroxybenzoate, salicylate	19505.3	0.990004
107	4-hydroxybenzoate_137.022	Monoculture	8	9716.61	4-hydroxybenzoate	4-hydroxybenzoate, CPD-110	4-hydroxybenzoate, salicylate	19649	1
108	4-hydroxybenzoate_137.022	Monoculture	9	9716.61	4-hydroxybenzoate	4-hydroxybenzoate, CPD-110	4-hydroxybenzoate, salicylate	19216.3	0.969896
109	5-oxo-L-proline_128.034	Monoculture	1	26362.7	5-OXOPROLINE	5-OXOPROLINE, PYRROLINE-HYDROXY-CARBOXYLATE, CPD-1128	5-oxo-L-proline, (3R,5S)-3-hydroxy-1-pyrroline-5-carboxylate, 1-pyrroline-4-hydroxy-2-carboxylate	18770.7	0
110	5-oxo-L-proline_128.034	Monoculture	2	26362.7	5-OXOPROLINE	5-OXOPROLINE, PYRROLINE-HYDROXY-CARBOXYLATE, CPD-1128	5-oxo-L-proline, (3R,5S)-3-hydroxy-1-pyrroline-5-carboxylate, 1-pyrroline-4-hydroxy-2-carboxylate	20126.7	0.0738415
111	5-oxo-L-proline_128.034	Monoculture	3	26362.7	5-OXOPROLINE	5-OXOPROLINE, PYRROLINE-HYDROXY-CARBOXYLATE, CPD-1128	5-oxo-L-proline, (3R,5S)-3-hydroxy-1-pyrroline-5-carboxylate, 1-pyrroline-4-hydroxy-2-carboxylate	21620.5	0.155189
112	5-oxo-L-proline_128.034	Monoculture	4	26362.7	5-OXOPROLINE	5-OXOPROLINE, PYRROLINE-HYDROXY-CARBOXYLATE, CPD-1128	5-oxo-L-proline, (3R,5S)-3-hydroxy-1-pyrroline-5-carboxylate, 1-pyrroline-4-hydroxy-2-carboxylate	32902.7	0.769563
113	5-oxo-L-proline_128.034	Monoculture	5	26362.7	5-OXOPROLINE	5-OXOPROLINE, PYRROLINE-HYDROXY-CARBOXYLATE, CPD-1128	5-oxo-L-proline, (3R,5S)-3-hydroxy-1-pyrroline-5-carboxylate, 1-pyrroline-4-hydroxy-2-carboxylate	31925	0.716324
114	5-oxo-L-proline_128.034	Monoculture	6	26362.7	5-OXOPROLINE	5-OXOPROLINE, PYRROLINE-HYDROXY-CARBOXYLATE, CPD-1128	5-oxo-L-proline, (3R,5S)-3-hydroxy-1-pyrroline-5-carboxylate, 1-pyrroline-4-hydroxy-2-carboxylate	37134.3	1
115	5-oxo-L-proline_128.034	Monoculture	7	26362.7	5-OXOPROLINE	5-OXOPROLINE, PYRROLINE-HYDROXY-CARBOXYLATE, CPD-1128	5-oxo-L-proline, (3R,5S)-3-hydroxy-1-pyrroline-5-carboxylate, 1-pyrroline-4-hydroxy-2-carboxylate	36927.7	0.988746
116	5-oxo-L-proline_128.034	Monoculture	8	26362.7	5-OXOPROLINE	5-OXOPROLINE, PYRROLINE-HYDROXY-CARBOXYLATE, CPD-1128	5-oxo-L-proline, (3R,5S)-3-hydroxy-1-pyrroline-5-carboxylate, 1-pyrroline-4-hydroxy-2-carboxylate	33026	0.776279
117	5-oxo-L-proline_128.034	Monoculture	9	26362.7	5-OXOPROLINE	5-OXOPROLINE, PYRROLINE-HYDROXY-CARBOXYLATE, CPD-1128	5-oxo-L-proline, (3R,5S)-3-hydroxy-1-pyrroline-5-carboxylate, 1-pyrroline-4-hydroxy-2-carboxylate	29669.3	0.593491
118	cis-aconitate_173.005	Monoculture	1	12154.1	CIS-ACONITATE	CIS-ACONITATE, L-DEHYDRO-ASCORBATE, CPD-225	cis-aconitate, L-dehydro-ascorbate, trans-aconitate	9795	0.0929795
119	cis-aconitate_173.005	Monoculture	2	12154.1	CIS-ACONITATE	CIS-ACONITATE, L-DEHYDRO-ASCORBATE, CPD-225	cis-aconitate, L-dehydro-ascorbate, trans-aconitate	9069.67	0
120	cis-aconitate_173.005	Monoculture	3	12154.1	CIS-ACONITATE	CIS-ACONITATE, L-DEHYDRO-ASCORBATE, CPD-225	cis-aconitate, L-dehydro-ascorbate, trans-aconitate	9841.5	0.0989403
121	cis-aconitate_173.005	Monoculture	4	12154.1	CIS-ACONITATE	CIS-ACONITATE, L-DEHYDRO-ASCORBATE, CPD-225	cis-aconitate, L-dehydro-ascorbate, trans-aconitate	10182.3	0.142631
122	cis-aconitate_173.005	Monoculture	5	12154.1	CIS-ACONITATE	CIS-ACONITATE, L-DEHYDRO-ASCORBATE, CPD-225	cis-aconitate, L-dehydro-ascorbate, trans-aconitate	13282	0.539974
123	cis-aconitate_173.005	Monoculture	6	12154.1	CIS-ACONITATE	CIS-ACONITATE, L-DEHYDRO-ASCORBATE, CPD-225	cis-aconitate, L-dehydro-ascorbate, trans-aconitate	15244	0.79148
124	cis-aconitate_173.005	Monoculture	7	12154.1	CIS-ACONITATE	CIS-ACONITATE, L-DEHYDRO-ASCORBATE, CPD-225	cis-aconitate, L-dehydro-ascorbate, trans-aconitate	16870.7	1
125	cis-aconitate_173.005	Monoculture	8	12154.1	CIS-ACONITATE	CIS-ACONITATE, L-DEHYDRO-ASCORBATE, CPD-225	cis-aconitate, L-dehydro-ascorbate, trans-aconitate	16705.7	0.978849
126	cis-aconitate_173.005	Monoculture	9	12154.1	CIS-ACONITATE	CIS-ACONITATE, L-DEHYDRO-ASCORBATE, CPD-225	cis-aconitate, L-dehydro-ascorbate, trans-aconitate	16490	0.951203
127	citraconate_129.019	Monoculture	1	19256.3	2-METHYLMALEATE	2-METHYLMALEATE, CPD-654, GLUTACONATE	citraconate, 2,5-dioxopentanoate, (E)-glutaconate	15671.3	0
128	citraconate_129.019	Monoculture	2	19256.3	2-METHYLMALEATE	2-METHYLMALEATE, CPD-654, GLUTACONATE	citraconate, 2,5-dioxopentanoate, (E)-glutaconate	16017	0.0914704
129	citraconate_129.019	Monoculture	3	19256.3	2-METHYLMALEATE	2-METHYLMALEATE, CPD-654, GLUTACONATE	citraconate, 2,5-dioxopentanoate, (E)-glutaconate	18369.5	0.71399
130	citraconate_129.019	Monoculture	4	19256.3	2-METHYLMALEATE	2-METHYLMALEATE, CPD-654, GLUTACONATE	citraconate, 2,5-dioxopentanoate, (E)-glutaconate	19117.7	0.91197
131	citraconate_129.019	Monoculture	5	19256.3	2-METHYLMALEATE	2-METHYLMALEATE, CPD-654, GLUTACONATE	citraconate, 2,5-dioxopentanoate, (E)-glutaconate	18369	0.713857
132	citraconate_129.019	Monoculture	6	19256.3	2-METHYLMALEATE	2-METHYLMALEATE, CPD-654, GLUTACONATE	citraconate, 2,5-dioxopentanoate, (E)-glutaconate	18185.3	0.665255
133	citraconate_129.019	Monoculture	7	19256.3	2-METHYLMALEATE	2-METHYLMALEATE, CPD-654, GLUTACONATE	citraconate, 2,5-dioxopentanoate, (E)-glutaconate	19364.3	0.977243
134	citraconate_129.019	Monoculture	8	19256.3	2-METHYLMALEATE	2-METHYLMALEATE, CPD-654, GLUTACONATE	citraconate, 2,5-dioxopentanoate, (E)-glutaconate	19450.3	1
135	citraconate_129.019	Monoculture	9	19256.3	2-METHYLMALEATE	2-METHYLMALEATE, CPD-654, GLUTACONATE	citraconate, 2,5-dioxopentanoate, (E)-glutaconate	18249	0.682103
136	D-ribulose 5-phosphate_229.015	Monoculture	1	6190.4	RIBULOSE-5P	RIBULOSE-5P, RIBOSE-1P, XYLULOSE-5-PHOSPHATE, CPD-15317, ARABINOSE-5P, CPD-18118, L-RIBULOSE-5-P, L-XYLULOSE-5-P, Ribulose-phosphates	D-ribulose 5-phosphate, a-D-ribose-1-phosphate, D-xylulose 5-phosphate, D-ribofuranose 5-phosphate, aldehydo-D-arabinose 5-phosphate, D-arabinofuranose 5-phosphate, L-ribulose 5-phosphate, L-xylulose 5-phosphate, L(or D)-ribulose 5-phosphate	5055.33	0.042522
137	D-ribulose 5-phosphate_229.015	Monoculture	2	6190.4	RIBULOSE-5P	RIBULOSE-5P, RIBOSE-1P, XYLULOSE-5-PHOSPHATE, CPD-15317, ARABINOSE-5P, CPD-18118, L-RIBULOSE-5-P, L-XYLULOSE-5-P, Ribulose-phosphates	D-ribulose 5-phosphate, a-D-ribose-1-phosphate, D-xylulose 5-phosphate, D-ribofuranose 5-phosphate, aldehydo-D-arabinose 5-phosphate, D-arabinofuranose 5-phosphate, L-ribulose 5-phosphate, L-xylulose 5-phosphate, L(or D)-ribulose 5-phosphate	4929.67	0
138	D-ribulose 5-phosphate_229.015	Monoculture	3	6190.4	RIBULOSE-5P	RIBULOSE-5P, RIBOSE-1P, XYLULOSE-5-PHOSPHATE, CPD-15317, ARABINOSE-5P, CPD-18118, L-RIBULOSE-5-P, L-XYLULOSE-5-P, Ribulose-phosphates	D-ribulose 5-phosphate, a-D-ribose-1-phosphate, D-xylulose 5-phosphate, D-ribofuranose 5-phosphate, aldehydo-D-arabinose 5-phosphate, D-arabinofuranose 5-phosphate, L-ribulose 5-phosphate, L-xylulose 5-phosphate, L(or D)-ribulose 5-phosphate	5023.5	0.0317505
139	D-ribulose 5-phosphate_229.015	Monoculture	4	6190.4	RIBULOSE-5P	RIBULOSE-5P, RIBOSE-1P, XYLULOSE-5-PHOSPHATE, CPD-15317, ARABINOSE-5P, CPD-18118, L-RIBULOSE-5-P, L-XYLULOSE-5-P, Ribulose-phosphates	D-ribulose 5-phosphate, a-D-ribose-1-phosphate, D-xylulose 5-phosphate, D-ribofuranose 5-phosphate, aldehydo-D-arabinose 5-phosphate, D-arabinofuranose 5-phosphate, L-ribulose 5-phosphate, L-xylulose 5-phosphate, L(or D)-ribulose 5-phosphate	5052.67	0.0416197
140	D-ribulose 5-phosphate_229.015	Monoculture	5	6190.4	RIBULOSE-5P	RIBULOSE-5P, RIBOSE-1P, XYLULOSE-5-PHOSPHATE, CPD-15317, ARABINOSE-5P, CPD-18118, L-RIBULOSE-5-P, L-XYLULOSE-5-P, Ribulose-phosphates	D-ribulose 5-phosphate, a-D-ribose-1-phosphate, D-xylulose 5-phosphate, D-ribofuranose 5-phosphate, aldehydo-D-arabinose 5-phosphate, D-arabinofuranose 5-phosphate, L-ribulose 5-phosphate, L-xylulose 5-phosphate, L(or D)-ribulose 5-phosphate	7805	0.97293
141	D-ribulose 5-phosphate_229.015	Monoculture	6	6190.4	RIBULOSE-5P	RIBULOSE-5P, RIBOSE-1P, XYLULOSE-5-PHOSPHATE, CPD-15317, ARABINOSE-5P, CPD-18118, L-RIBULOSE-5-P, L-XYLULOSE-5-P, Ribulose-phosphates	D-ribulose 5-phosphate, a-D-ribose-1-phosphate, D-xylulose 5-phosphate, D-ribofuranose 5-phosphate, aldehydo-D-arabinose 5-phosphate, D-arabinofuranose 5-phosphate, L-ribulose 5-phosphate, L-xylulose 5-phosphate, L(or D)-ribulose 5-phosphate	7350.67	0.819197
142	D-ribulose 5-phosphate_229.015	Monoculture	7	6190.4	RIBULOSE-5P	RIBULOSE-5P, RIBOSE-1P, XYLULOSE-5-PHOSPHATE, CPD-15317, ARABINOSE-5P, CPD-18118, L-RIBULOSE-5-P, L-XYLULOSE-5-P, Ribulose-phosphates	D-ribulose 5-phosphate, a-D-ribose-1-phosphate, D-xylulose 5-phosphate, D-ribofuranose 5-phosphate, aldehydo-D-arabinose 5-phosphate, D-arabinofuranose 5-phosphate, L-ribulose 5-phosphate, L-xylulose 5-phosphate, L(or D)-ribulose 5-phosphate	7001.67	0.701105
143	D-ribulose 5-phosphate_229.015	Monoculture	8	6190.4	RIBULOSE-5P	RIBULOSE-5P, RIBOSE-1P, XYLULOSE-5-PHOSPHATE, CPD-15317, ARABINOSE-5P, CPD-18118, L-RIBULOSE-5-P, L-XYLULOSE-5-P, Ribulose-phosphates	D-ribulose 5-phosphate, a-D-ribose-1-phosphate, D-xylulose 5-phosphate, D-ribofuranose 5-phosphate, aldehydo-D-arabinose 5-phosphate, D-arabinofuranose 5-phosphate, L-ribulose 5-phosphate, L-xylulose 5-phosphate, L(or D)-ribulose 5-phosphate	6403	0.498534
144	D-ribulose 5-phosphate_229.015	Monoculture	9	6190.4	RIBULOSE-5P	RIBULOSE-5P, RIBOSE-1P, XYLULOSE-5-PHOSPHATE, CPD-15317, ARABINOSE-5P, CPD-18118, L-RIBULOSE-5-P, L-XYLULOSE-5-P, Ribulose-phosphates	D-ribulose 5-phosphate, a-D-ribose-1-phosphate, D-xylulose 5-phosphate, D-ribofuranose 5-phosphate, aldehydo-D-arabinose 5-phosphate, D-arabinofuranose 5-phosphate, L-ribulose 5-phosphate, L-xylulose 5-phosphate, L(or D)-ribulose 5-phosphate	7885	1
145	glycine_74.026	Monoculture	1	4240.54	GLY	GLY, CPD-320, CPD-14534	glycine, aci-nitroethane, glycolamide	2647	0
146	glycine_74.026	Monoculture	2	4240.54	GLY	GLY, CPD-320, CPD-14534	glycine, aci-nitroethane, glycolamide	3318.67	0.1904
147	glycine_74.026	Monoculture	3	4240.54	GLY	GLY, CPD-320, CPD-14534	glycine, aci-nitroethane, glycolamide	3994	0.381839
148	glycine_74.026	Monoculture	4	4240.54	GLY	GLY, CPD-320, CPD-14534	glycine, aci-nitroethane, glycolamide	4789.33	0.607295
149	glycine_74.026	Monoculture	5	4240.54	GLY	GLY, CPD-320, CPD-14534	glycine, aci-nitroethane, glycolamide	4866	0.629028
150	glycine_74.026	Monoculture	6	4240.54	GLY	GLY, CPD-320, CPD-14534	glycine, aci-nitroethane, glycolamide	5458.67	0.797033
151	glycine_74.026	Monoculture	7	4240.54	GLY	GLY, CPD-320, CPD-14534	glycine, aci-nitroethane, glycolamide	5678.67	0.859397
152	glycine_74.026	Monoculture	8	4240.54	GLY	GLY, CPD-320, CPD-14534	glycine, aci-nitroethane, glycolamide	5759	0.88217
153	glycine_74.026	Monoculture	9	4240.54	GLY	GLY, CPD-320, CPD-14534	glycine, aci-nitroethane, glycolamide	6174.67	1
154	L-ascorbate_175.023	Monoculture	1	4825.47	ASCORBATE	ASCORBATE, D-GLUCURONOLACTONE, 4S5S-45-DIHYDROXY-26-DIOXOHEXANOATE, CPD-17705, CPD-37, CPD-343, CPD-13122, CPD-329	L-ascorbate, D-glucurono-6,3-lactone, (4S,5S)-4,5-dihydroxy-2,6-dioxohexanoate, 4-deoxy-L-erythro-hex-4-enopyranuronate, 5-dehydro-4-deoxy-D-glucuronate, 3-deoxy-D-glycero-2,5-hexodiulosonate, 4-deoxy-L-threo-hex-4-enopyranuronate, L-xylo-hex-3-ulono-1,4-lactone	3131	0
155	L-ascorbate_175.023	Monoculture	2	4825.47	ASCORBATE	ASCORBATE, D-GLUCURONOLACTONE, 4S5S-45-DIHYDROXY-26-DIOXOHEXANOATE, CPD-17705, CPD-37, CPD-343, CPD-13122, CPD-329	L-ascorbate, D-glucurono-6,3-lactone, (4S,5S)-4,5-dihydroxy-2,6-dioxohexanoate, 4-deoxy-L-erythro-hex-4-enopyranuronate, 5-dehydro-4-deoxy-D-glucuronate, 3-deoxy-D-glycero-2,5-hexodiulosonate, 4-deoxy-L-threo-hex-4-enopyranuronate, L-xylo-hex-3-ulono-1,4-lactone	3361.67	0.0335808
156	L-ascorbate_175.023	Monoculture	3	4825.47	ASCORBATE	ASCORBATE, D-GLUCURONOLACTONE, 4S5S-45-DIHYDROXY-26-DIOXOHEXANOATE, CPD-17705, CPD-37, CPD-343, CPD-13122, CPD-329	L-ascorbate, D-glucurono-6,3-lactone, (4S,5S)-4,5-dihydroxy-2,6-dioxohexanoate, 4-deoxy-L-erythro-hex-4-enopyranuronate, 5-dehydro-4-deoxy-D-glucuronate, 3-deoxy-D-glycero-2,5-hexodiulosonate, 4-deoxy-L-threo-hex-4-enopyranuronate, L-xylo-hex-3-ulono-1,4-lactone	4366.5	0.179866
157	L-ascorbate_175.023	Monoculture	4	4825.47	ASCORBATE	ASCORBATE, D-GLUCURONOLACTONE, 4S5S-45-DIHYDROXY-26-DIOXOHEXANOATE, CPD-17705, CPD-37, CPD-343, CPD-13122, CPD-329	L-ascorbate, D-glucurono-6,3-lactone, (4S,5S)-4,5-dihydroxy-2,6-dioxohexanoate, 4-deoxy-L-erythro-hex-4-enopyranuronate, 5-dehydro-4-deoxy-D-glucuronate, 3-deoxy-D-glycero-2,5-hexodiulosonate, 4-deoxy-L-threo-hex-4-enopyranuronate, L-xylo-hex-3-ulono-1,4-lactone	7311.67	0.608628
158	L-ascorbate_175.023	Monoculture	5	4825.47	ASCORBATE	ASCORBATE, D-GLUCURONOLACTONE, 4S5S-45-DIHYDROXY-26-DIOXOHEXANOATE, CPD-17705, CPD-37, CPD-343, CPD-13122, CPD-329	L-ascorbate, D-glucurono-6,3-lactone, (4S,5S)-4,5-dihydroxy-2,6-dioxohexanoate, 4-deoxy-L-erythro-hex-4-enopyranuronate, 5-dehydro-4-deoxy-D-glucuronate, 3-deoxy-D-glycero-2,5-hexodiulosonate, 4-deoxy-L-threo-hex-4-enopyranuronate, L-xylo-hex-3-ulono-1,4-lactone	10000	1
159	L-ascorbate_175.023	Monoculture	6	4825.47	ASCORBATE	ASCORBATE, D-GLUCURONOLACTONE, 4S5S-45-DIHYDROXY-26-DIOXOHEXANOATE, CPD-17705, CPD-37, CPD-343, CPD-13122, CPD-329	L-ascorbate, D-glucurono-6,3-lactone, (4S,5S)-4,5-dihydroxy-2,6-dioxohexanoate, 4-deoxy-L-erythro-hex-4-enopyranuronate, 5-dehydro-4-deoxy-D-glucuronate, 3-deoxy-D-glycero-2,5-hexodiulosonate, 4-deoxy-L-threo-hex-4-enopyranuronate, L-xylo-hex-3-ulono-1,4-lactone	8729.33	0.815014
160	L-ascorbate_175.023	Monoculture	7	4825.47	ASCORBATE	ASCORBATE, D-GLUCURONOLACTONE, 4S5S-45-DIHYDROXY-26-DIOXOHEXANOATE, CPD-17705, CPD-37, CPD-343, CPD-13122, CPD-329	L-ascorbate, D-glucurono-6,3-lactone, (4S,5S)-4,5-dihydroxy-2,6-dioxohexanoate, 4-deoxy-L-erythro-hex-4-enopyranuronate, 5-dehydro-4-deoxy-D-glucuronate, 3-deoxy-D-glycero-2,5-hexodiulosonate, 4-deoxy-L-threo-hex-4-enopyranuronate, L-xylo-hex-3-ulono-1,4-lactone	7391	0.620178
161	L-ascorbate_175.023	Monoculture	8	4825.47	ASCORBATE	ASCORBATE, D-GLUCURONOLACTONE, 4S5S-45-DIHYDROXY-26-DIOXOHEXANOATE, CPD-17705, CPD-37, CPD-343, CPD-13122, CPD-329	L-ascorbate, D-glucurono-6,3-lactone, (4S,5S)-4,5-dihydroxy-2,6-dioxohexanoate, 4-deoxy-L-erythro-hex-4-enopyranuronate, 5-dehydro-4-deoxy-D-glucuronate, 3-deoxy-D-glycero-2,5-hexodiulosonate, 4-deoxy-L-threo-hex-4-enopyranuronate, L-xylo-hex-3-ulono-1,4-lactone	6919.67	0.55156
162	L-ascorbate_175.023	Monoculture	9	4825.47	ASCORBATE	ASCORBATE, D-GLUCURONOLACTONE, 4S5S-45-DIHYDROXY-26-DIOXOHEXANOATE, CPD-17705, CPD-37, CPD-343, CPD-13122, CPD-329	L-ascorbate, D-glucurono-6,3-lactone, (4S,5S)-4,5-dihydroxy-2,6-dioxohexanoate, 4-deoxy-L-erythro-hex-4-enopyranuronate, 5-dehydro-4-deoxy-D-glucuronate, 3-deoxy-D-glycero-2,5-hexodiulosonate, 4-deoxy-L-threo-hex-4-enopyranuronate, L-xylo-hex-3-ulono-1,4-lactone	8115.67	0.725676
163	L-aspartate 4-semialdehyde_116.035	Monoculture	1	3204.03	L-ASPARTATE-SEMIALDEHYDE	L-ASPARTATE-SEMIALDEHYDE, AMINO-OXOBUT	L-aspartate 4-semialdehyde, L-2-amino-3-oxobutanoate	2814	0
164	L-aspartate 4-semialdehyde_116.035	Monoculture	2	3204.03	L-ASPARTATE-SEMIALDEHYDE	L-ASPARTATE-SEMIALDEHYDE, AMINO-OXOBUT	L-aspartate 4-semialdehyde, L-2-amino-3-oxobutanoate	3964	0.211566
165	L-aspartate 4-semialdehyde_116.035	Monoculture	3	3204.03	L-ASPARTATE-SEMIALDEHYDE	L-ASPARTATE-SEMIALDEHYDE, AMINO-OXOBUT	L-aspartate 4-semialdehyde, L-2-amino-3-oxobutanoate	5807.5	0.550714
166	L-aspartate 4-semialdehyde_116.035	Monoculture	4	3204.03	L-ASPARTATE-SEMIALDEHYDE	L-ASPARTATE-SEMIALDEHYDE, AMINO-OXOBUT	L-aspartate 4-semialdehyde, L-2-amino-3-oxobutanoate	5905	0.568651
167	L-aspartate 4-semialdehyde_116.035	Monoculture	5	3204.03	L-ASPARTATE-SEMIALDEHYDE	L-ASPARTATE-SEMIALDEHYDE, AMINO-OXOBUT	L-aspartate 4-semialdehyde, L-2-amino-3-oxobutanoate	6727	0.719875
168	L-aspartate 4-semialdehyde_116.035	Monoculture	6	3204.03	L-ASPARTATE-SEMIALDEHYDE	L-ASPARTATE-SEMIALDEHYDE, AMINO-OXOBUT	L-aspartate 4-semialdehyde, L-2-amino-3-oxobutanoate	7277.33	0.82112
169	L-aspartate 4-semialdehyde_116.035	Monoculture	7	3204.03	L-ASPARTATE-SEMIALDEHYDE	L-ASPARTATE-SEMIALDEHYDE, AMINO-OXOBUT	L-aspartate 4-semialdehyde, L-2-amino-3-oxobutanoate	7670	0.893359
170	L-aspartate 4-semialdehyde_116.035	Monoculture	8	3204.03	L-ASPARTATE-SEMIALDEHYDE	L-ASPARTATE-SEMIALDEHYDE, AMINO-OXOBUT	L-aspartate 4-semialdehyde, L-2-amino-3-oxobutanoate	8249.67	1
171	L-aspartate 4-semialdehyde_116.035	Monoculture	9	3204.03	L-ASPARTATE-SEMIALDEHYDE	L-ASPARTATE-SEMIALDEHYDE, AMINO-OXOBUT	L-aspartate 4-semialdehyde, L-2-amino-3-oxobutanoate	7639.33	0.887717
172	L-glutamate-5-semialdehyde_130.051	Monoculture	1	4500.66	L-GLUTAMATE_GAMMA-SEMIALDEHYDE	L-GLUTAMATE_GAMMA-SEMIALDEHYDE, 5-AMINO-LEVULINATE, GLUTAMATE-1-SEMIALDEHYDE, 4-HYDROXY-L-PROLINE, CIS-4-HYDROXY-D-PROLINE	L-glutamate-5-semialdehyde, 5-aminolevulinate, (S)-4-amino-5-oxopentanoate, trans-4-hydroxy-L-proline, cis-4-hydroxy-D-proline	3254.33	0
173	L-glutamate-5-semialdehyde_130.051	Monoculture	2	4500.66	L-GLUTAMATE_GAMMA-SEMIALDEHYDE	L-GLUTAMATE_GAMMA-SEMIALDEHYDE, 5-AMINO-LEVULINATE, GLUTAMATE-1-SEMIALDEHYDE, 4-HYDROXY-L-PROLINE, CIS-4-HYDROXY-D-PROLINE	L-glutamate-5-semialdehyde, 5-aminolevulinate, (S)-4-amino-5-oxopentanoate, trans-4-hydroxy-L-proline, cis-4-hydroxy-D-proline	3650.33	0.300836
174	L-glutamate-5-semialdehyde_130.051	Monoculture	3	4500.66	L-GLUTAMATE_GAMMA-SEMIALDEHYDE	L-GLUTAMATE_GAMMA-SEMIALDEHYDE, 5-AMINO-LEVULINATE, GLUTAMATE-1-SEMIALDEHYDE, 4-HYDROXY-L-PROLINE, CIS-4-HYDROXY-D-PROLINE	L-glutamate-5-semialdehyde, 5-aminolevulinate, (S)-4-amino-5-oxopentanoate, trans-4-hydroxy-L-proline, cis-4-hydroxy-D-proline	3481	0.172195
175	L-glutamate-5-semialdehyde_130.051	Monoculture	4	4500.66	L-GLUTAMATE_GAMMA-SEMIALDEHYDE	L-GLUTAMATE_GAMMA-SEMIALDEHYDE, 5-AMINO-LEVULINATE, GLUTAMATE-1-SEMIALDEHYDE, 4-HYDROXY-L-PROLINE, CIS-4-HYDROXY-D-PROLINE	L-glutamate-5-semialdehyde, 5-aminolevulinate, (S)-4-amino-5-oxopentanoate, trans-4-hydroxy-L-proline, cis-4-hydroxy-D-proline	3943.33	0.523424
176	L-glutamate-5-semialdehyde_130.051	Monoculture	5	4500.66	L-GLUTAMATE_GAMMA-SEMIALDEHYDE	L-GLUTAMATE_GAMMA-SEMIALDEHYDE, 5-AMINO-LEVULINATE, GLUTAMATE-1-SEMIALDEHYDE, 4-HYDROXY-L-PROLINE, CIS-4-HYDROXY-D-PROLINE	L-glutamate-5-semialdehyde, 5-aminolevulinate, (S)-4-amino-5-oxopentanoate, trans-4-hydroxy-L-proline, cis-4-hydroxy-D-proline	4132	0.666751
177	L-glutamate-5-semialdehyde_130.051	Monoculture	6	4500.66	L-GLUTAMATE_GAMMA-SEMIALDEHYDE	L-GLUTAMATE_GAMMA-SEMIALDEHYDE, 5-AMINO-LEVULINATE, GLUTAMATE-1-SEMIALDEHYDE, 4-HYDROXY-L-PROLINE, CIS-4-HYDROXY-D-PROLINE	L-glutamate-5-semialdehyde, 5-aminolevulinate, (S)-4-amino-5-oxopentanoate, trans-4-hydroxy-L-proline, cis-4-hydroxy-D-proline	4570.67	1
178	L-glutamate-5-semialdehyde_130.051	Monoculture	7	4500.66	L-GLUTAMATE_GAMMA-SEMIALDEHYDE	L-GLUTAMATE_GAMMA-SEMIALDEHYDE, 5-AMINO-LEVULINATE, GLUTAMATE-1-SEMIALDEHYDE, 4-HYDROXY-L-PROLINE, CIS-4-HYDROXY-D-PROLINE	L-glutamate-5-semialdehyde, 5-aminolevulinate, (S)-4-amino-5-oxopentanoate, trans-4-hydroxy-L-proline, cis-4-hydroxy-D-proline	4444.67	0.90428
179	L-glutamate-5-semialdehyde_130.051	Monoculture	8	4500.66	L-GLUTAMATE_GAMMA-SEMIALDEHYDE	L-GLUTAMATE_GAMMA-SEMIALDEHYDE, 5-AMINO-LEVULINATE, GLUTAMATE-1-SEMIALDEHYDE, 4-HYDROXY-L-PROLINE, CIS-4-HYDROXY-D-PROLINE	L-glutamate-5-semialdehyde, 5-aminolevulinate, (S)-4-amino-5-oxopentanoate, trans-4-hydroxy-L-proline, cis-4-hydroxy-D-proline	4025	0.585465
180	L-glutamate-5-semialdehyde_130.051	Monoculture	9	4500.66	L-GLUTAMATE_GAMMA-SEMIALDEHYDE	L-GLUTAMATE_GAMMA-SEMIALDEHYDE, 5-AMINO-LEVULINATE, GLUTAMATE-1-SEMIALDEHYDE, 4-HYDROXY-L-PROLINE, CIS-4-HYDROXY-D-PROLINE	L-glutamate-5-semialdehyde, 5-aminolevulinate, (S)-4-amino-5-oxopentanoate, trans-4-hydroxy-L-proline, cis-4-hydroxy-D-proline	4039.33	0.596354
181	L-glutamate_146.046	Monoculture	1	30122.4	GLT	GLT, ACETYLSERINE, D-GLT	L-glutamate, O-acetyl-L-serine, D-glutamate	23118	0
182	L-glutamate_146.046	Monoculture	2	30122.4	GLT	GLT, ACETYLSERINE, D-GLT	L-glutamate, O-acetyl-L-serine, D-glutamate	27754.7	0.120101
183	L-glutamate_146.046	Monoculture	3	30122.4	GLT	GLT, ACETYLSERINE, D-GLT	L-glutamate, O-acetyl-L-serine, D-glutamate	31370	0.213747
184	L-glutamate_146.046	Monoculture	4	30122.4	GLT	GLT, ACETYLSERINE, D-GLT	L-glutamate, O-acetyl-L-serine, D-glutamate	58923.7	0.927456
185	L-glutamate_146.046	Monoculture	5	30122.4	GLT	GLT, ACETYLSERINE, D-GLT	L-glutamate, O-acetyl-L-serine, D-glutamate	55023	0.826419
186	L-glutamate_146.046	Monoculture	6	30122.4	GLT	GLT, ACETYLSERINE, D-GLT	L-glutamate, O-acetyl-L-serine, D-glutamate	61724.3	1
187	L-glutamate_146.046	Monoculture	7	30122.4	GLT	GLT, ACETYLSERINE, D-GLT	L-glutamate, O-acetyl-L-serine, D-glutamate	61408	0.991806
188	L-glutamate_146.046	Monoculture	8	30122.4	GLT	GLT, ACETYLSERINE, D-GLT	L-glutamate, O-acetyl-L-serine, D-glutamate	55606	0.84152
189	L-glutamate_146.046	Monoculture	9	30122.4	GLT	GLT, ACETYLSERINE, D-GLT	L-glutamate, O-acetyl-L-serine, D-glutamate	48130.3	0.647882
190	N-acetyl-D-glucosamine 6-phosphate_300.049	Monoculture	1	6030.72	N-ACETYL-D-GLUCOSAMINE-6-P	N-ACETYL-D-GLUCOSAMINE-6-P, N-ACETYL-D-GLUCOSAMINE-1-P, N-ACETYL-D-GALACTOSAMINE-6-PHOSPHATE, CPD-16167, CPD-16168, CPD-7246	N-acetyl-D-glucosamine 6-phosphate, N-acetyl-a-D-glucosamine 1-phosphate, N-acetyl-D-galactosamine 6-phosphate, N-acetyl-b-D-glucosamine 6-phosphate, N-acetyl-a-D-glucosamine 6-phosphate, N-acetyl-a-D-galactosamine 1-phosphate	5134.67	0
191	N-acetyl-D-glucosamine 6-phosphate_300.049	Monoculture	2	6030.72	N-ACETYL-D-GLUCOSAMINE-6-P	N-ACETYL-D-GLUCOSAMINE-6-P, N-ACETYL-D-GLUCOSAMINE-1-P, N-ACETYL-D-GALACTOSAMINE-6-PHOSPHATE, CPD-16167, CPD-16168, CPD-7246	N-acetyl-D-glucosamine 6-phosphate, N-acetyl-a-D-glucosamine 1-phosphate, N-acetyl-D-galactosamine 6-phosphate, N-acetyl-b-D-glucosamine 6-phosphate, N-acetyl-a-D-glucosamine 6-phosphate, N-acetyl-a-D-galactosamine 1-phosphate	5242.67	0.0285639
192	N-acetyl-D-glucosamine 6-phosphate_300.049	Monoculture	3	6030.72	N-ACETYL-D-GLUCOSAMINE-6-P	N-ACETYL-D-GLUCOSAMINE-6-P, N-ACETYL-D-GLUCOSAMINE-1-P, N-ACETYL-D-GALACTOSAMINE-6-PHOSPHATE, CPD-16167, CPD-16168, CPD-7246	N-acetyl-D-glucosamine 6-phosphate, N-acetyl-a-D-glucosamine 1-phosphate, N-acetyl-D-galactosamine 6-phosphate, N-acetyl-b-D-glucosamine 6-phosphate, N-acetyl-a-D-glucosamine 6-phosphate, N-acetyl-a-D-galactosamine 1-phosphate	5643	0.134444
193	N-acetyl-D-glucosamine 6-phosphate_300.049	Monoculture	4	6030.72	N-ACETYL-D-GLUCOSAMINE-6-P	N-ACETYL-D-GLUCOSAMINE-6-P, N-ACETYL-D-GLUCOSAMINE-1-P, N-ACETYL-D-GALACTOSAMINE-6-PHOSPHATE, CPD-16167, CPD-16168, CPD-7246	N-acetyl-D-glucosamine 6-phosphate, N-acetyl-a-D-glucosamine 1-phosphate, N-acetyl-D-galactosamine 6-phosphate, N-acetyl-b-D-glucosamine 6-phosphate, N-acetyl-a-D-glucosamine 6-phosphate, N-acetyl-a-D-galactosamine 1-phosphate	5379.33	0.0647095
194	N-acetyl-D-glucosamine 6-phosphate_300.049	Monoculture	5	6030.72	N-ACETYL-D-GLUCOSAMINE-6-P	N-ACETYL-D-GLUCOSAMINE-6-P, N-ACETYL-D-GLUCOSAMINE-1-P, N-ACETYL-D-GALACTOSAMINE-6-PHOSPHATE, CPD-16167, CPD-16168, CPD-7246	N-acetyl-D-glucosamine 6-phosphate, N-acetyl-a-D-glucosamine 1-phosphate, N-acetyl-D-galactosamine 6-phosphate, N-acetyl-b-D-glucosamine 6-phosphate, N-acetyl-a-D-glucosamine 6-phosphate, N-acetyl-a-D-galactosamine 1-phosphate	5720	0.154809
195	N-acetyl-D-glucosamine 6-phosphate_300.049	Monoculture	6	6030.72	N-ACETYL-D-GLUCOSAMINE-6-P	N-ACETYL-D-GLUCOSAMINE-6-P, N-ACETYL-D-GLUCOSAMINE-1-P, N-ACETYL-D-GALACTOSAMINE-6-PHOSPHATE, CPD-16167, CPD-16168, CPD-7246	N-acetyl-D-glucosamine 6-phosphate, N-acetyl-a-D-glucosamine 1-phosphate, N-acetyl-D-galactosamine 6-phosphate, N-acetyl-b-D-glucosamine 6-phosphate, N-acetyl-a-D-glucosamine 6-phosphate, N-acetyl-a-D-galactosamine 1-phosphate	6270.67	0.30045
196	N-acetyl-D-glucosamine 6-phosphate_300.049	Monoculture	7	6030.72	N-ACETYL-D-GLUCOSAMINE-6-P	N-ACETYL-D-GLUCOSAMINE-6-P, N-ACETYL-D-GLUCOSAMINE-1-P, N-ACETYL-D-GALACTOSAMINE-6-PHOSPHATE, CPD-16167, CPD-16168, CPD-7246	N-acetyl-D-glucosamine 6-phosphate, N-acetyl-a-D-glucosamine 1-phosphate, N-acetyl-D-galactosamine 6-phosphate, N-acetyl-b-D-glucosamine 6-phosphate, N-acetyl-a-D-glucosamine 6-phosphate, N-acetyl-a-D-galactosamine 1-phosphate	6906	0.468483
197	N-acetyl-D-glucosamine 6-phosphate_300.049	Monoculture	8	6030.72	N-ACETYL-D-GLUCOSAMINE-6-P	N-ACETYL-D-GLUCOSAMINE-6-P, N-ACETYL-D-GLUCOSAMINE-1-P, N-ACETYL-D-GALACTOSAMINE-6-PHOSPHATE, CPD-16167, CPD-16168, CPD-7246	N-acetyl-D-glucosamine 6-phosphate, N-acetyl-a-D-glucosamine 1-phosphate, N-acetyl-D-galactosamine 6-phosphate, N-acetyl-b-D-glucosamine 6-phosphate, N-acetyl-a-D-glucosamine 6-phosphate, N-acetyl-a-D-galactosamine 1-phosphate	8750	0.956184
198	N-acetyl-D-glucosamine 6-phosphate_300.049	Monoculture	9	6030.72	N-ACETYL-D-GLUCOSAMINE-6-P	N-ACETYL-D-GLUCOSAMINE-6-P, N-ACETYL-D-GLUCOSAMINE-1-P, N-ACETYL-D-GALACTOSAMINE-6-PHOSPHATE, CPD-16167, CPD-16168, CPD-7246	N-acetyl-D-glucosamine 6-phosphate, N-acetyl-a-D-glucosamine 1-phosphate, N-acetyl-D-galactosamine 6-phosphate, N-acetyl-b-D-glucosamine 6-phosphate, N-acetyl-a-D-glucosamine 6-phosphate, N-acetyl-a-D-galactosamine 1-phosphate	8915.67	1
199	N-acetyl-L-glutamate_188.058	Monoculture	1	9021.08	ACETYL-GLU	ACETYL-GLU, L-ALPHA-AMINO-EPSILON-KETO-PIMELATE	N-acetyl-L-glutamate, L-a-amino-e-keto-pimelate	6508	0
200	N-acetyl-L-glutamate_188.058	Monoculture	2	9021.08	ACETYL-GLU	ACETYL-GLU, L-ALPHA-AMINO-EPSILON-KETO-PIMELATE	N-acetyl-L-glutamate, L-a-amino-e-keto-pimelate	7130	0.176855
201	N-acetyl-L-glutamate_188.058	Monoculture	3	9021.08	ACETYL-GLU	ACETYL-GLU, L-ALPHA-AMINO-EPSILON-KETO-PIMELATE	N-acetyl-L-glutamate, L-a-amino-e-keto-pimelate	8239	0.492181
202	N-acetyl-L-glutamate_188.058	Monoculture	4	9021.08	ACETYL-GLU	ACETYL-GLU, L-ALPHA-AMINO-EPSILON-KETO-PIMELATE	N-acetyl-L-glutamate, L-a-amino-e-keto-pimelate	9485.67	0.84665
203	N-acetyl-L-glutamate_188.058	Monoculture	5	9021.08	ACETYL-GLU	ACETYL-GLU, L-ALPHA-AMINO-EPSILON-KETO-PIMELATE	N-acetyl-L-glutamate, L-a-amino-e-keto-pimelate	8335	0.519477
204	N-acetyl-L-glutamate_188.058	Monoculture	6	9021.08	ACETYL-GLU	ACETYL-GLU, L-ALPHA-AMINO-EPSILON-KETO-PIMELATE	N-acetyl-L-glutamate, L-a-amino-e-keto-pimelate	9609.67	0.881907
205	N-acetyl-L-glutamate_188.058	Monoculture	7	9021.08	ACETYL-GLU	ACETYL-GLU, L-ALPHA-AMINO-EPSILON-KETO-PIMELATE	N-acetyl-L-glutamate, L-a-amino-e-keto-pimelate	10025	1
206	N-acetyl-L-glutamate_188.058	Monoculture	8	9021.08	ACETYL-GLU	ACETYL-GLU, L-ALPHA-AMINO-EPSILON-KETO-PIMELATE	N-acetyl-L-glutamate, L-a-amino-e-keto-pimelate	9259.33	0.782296
207	N-acetyl-L-glutamate_188.058	Monoculture	9	9021.08	ACETYL-GLU	ACETYL-GLU, L-ALPHA-AMINO-EPSILON-KETO-PIMELATE	N-acetyl-L-glutamate, L-a-amino-e-keto-pimelate	9791.33	0.933561
208	pyruvate_87.009	Monoculture	1	96424.9	PYRUVATE	PYRUVATE, MALONATE-S-ALD	pyruvate, 3-oxopropanoate	94722.3	0.00180217
209	pyruvate_87.009	Monoculture	2	96424.9	PYRUVATE	PYRUVATE, MALONATE-S-ALD	pyruvate, 3-oxopropanoate	94612.3	0
210	pyruvate_87.009	Monoculture	3	96424.9	PYRUVATE	PYRUVATE, MALONATE-S-ALD	pyruvate, 3-oxopropanoate	103606	0.147346
211	pyruvate_87.009	Monoculture	4	96424.9	PYRUVATE	PYRUVATE, MALONATE-S-ALD	pyruvate, 3-oxopropanoate	131452	0.603551
212	pyruvate_87.009	Monoculture	5	96424.9	PYRUVATE	PYRUVATE, MALONATE-S-ALD	pyruvate, 3-oxopropanoate	155650	1
213	pyruvate_87.009	Monoculture	6	96424.9	PYRUVATE	PYRUVATE, MALONATE-S-ALD	pyruvate, 3-oxopropanoate	154564	0.982213
214	pyruvate_87.009	Monoculture	7	96424.9	PYRUVATE	PYRUVATE, MALONATE-S-ALD	pyruvate, 3-oxopropanoate	146147	0.844315
215	pyruvate_87.009	Monoculture	8	96424.9	PYRUVATE	PYRUVATE, MALONATE-S-ALD	pyruvate, 3-oxopropanoate	136083	0.679433
216	pyruvate_87.009	Monoculture	9	96424.9	PYRUVATE	PYRUVATE, MALONATE-S-ALD	pyruvate, 3-oxopropanoate	149451	0.89844
217	(R)-citramalate, (2R,3S)-3-methylmalate_147.031	Coculture	1	12768.4	CPD-31, CPD-7066	CPD-31, CPD-7066, R-2-HYDROXYGLUTARATE, CPD-368, CPD-381, CPD-1134, D-XYLONO-14-LACTONE	(R)-citramalate, (2R,3S)-3-methylmalate, (R)-2-hydroxyglutarate, L-arabinono-1,4-lactone, (S)-2-hydroxyglutarate, 2-dehydro-3-deoxy-L-arabinonate, D-xylono-1,4-lactone	10207	0
218	(R)-citramalate, (2R,3S)-3-methylmalate_147.031	Coculture	2	12768.4	CPD-31, CPD-7066	CPD-31, CPD-7066, R-2-HYDROXYGLUTARATE, CPD-368, CPD-381, CPD-1134, D-XYLONO-14-LACTONE	(R)-citramalate, (2R,3S)-3-methylmalate, (R)-2-hydroxyglutarate, L-arabinono-1,4-lactone, (S)-2-hydroxyglutarate, 2-dehydro-3-deoxy-L-arabinonate, D-xylono-1,4-lactone	10656	0.107468
219	(R)-citramalate, (2R,3S)-3-methylmalate_147.031	Coculture	3	12768.4	CPD-31, CPD-7066	CPD-31, CPD-7066, R-2-HYDROXYGLUTARATE, CPD-368, CPD-381, CPD-1134, D-XYLONO-14-LACTONE	(R)-citramalate, (2R,3S)-3-methylmalate, (R)-2-hydroxyglutarate, L-arabinono-1,4-lactone, (S)-2-hydroxyglutarate, 2-dehydro-3-deoxy-L-arabinonate, D-xylono-1,4-lactone	11376	0.279799
220	(R)-citramalate, (2R,3S)-3-methylmalate_147.031	Coculture	4	12768.4	CPD-31, CPD-7066	CPD-31, CPD-7066, R-2-HYDROXYGLUTARATE, CPD-368, CPD-381, CPD-1134, D-XYLONO-14-LACTONE	(R)-citramalate, (2R,3S)-3-methylmalate, (R)-2-hydroxyglutarate, L-arabinono-1,4-lactone, (S)-2-hydroxyglutarate, 2-dehydro-3-deoxy-L-arabinonate, D-xylono-1,4-lactone	11743.7	0.3678
221	(R)-citramalate, (2R,3S)-3-methylmalate_147.031	Coculture	5	12768.4	CPD-31, CPD-7066	CPD-31, CPD-7066, R-2-HYDROXYGLUTARATE, CPD-368, CPD-381, CPD-1134, D-XYLONO-14-LACTONE	(R)-citramalate, (2R,3S)-3-methylmalate, (R)-2-hydroxyglutarate, L-arabinono-1,4-lactone, (S)-2-hydroxyglutarate, 2-dehydro-3-deoxy-L-arabinonate, D-xylono-1,4-lactone	11135	0.222116
222	(R)-citramalate, (2R,3S)-3-methylmalate_147.031	Coculture	6	12768.4	CPD-31, CPD-7066	CPD-31, CPD-7066, R-2-HYDROXYGLUTARATE, CPD-368, CPD-381, CPD-1134, D-XYLONO-14-LACTONE	(R)-citramalate, (2R,3S)-3-methylmalate, (R)-2-hydroxyglutarate, L-arabinono-1,4-lactone, (S)-2-hydroxyglutarate, 2-dehydro-3-deoxy-L-arabinonate, D-xylono-1,4-lactone	12279	0.495931
223	(R)-citramalate, (2R,3S)-3-methylmalate_147.031	Coculture	7	12768.4	CPD-31, CPD-7066	CPD-31, CPD-7066, R-2-HYDROXYGLUTARATE, CPD-368, CPD-381, CPD-1134, D-XYLONO-14-LACTONE	(R)-citramalate, (2R,3S)-3-methylmalate, (R)-2-hydroxyglutarate, L-arabinono-1,4-lactone, (S)-2-hydroxyglutarate, 2-dehydro-3-deoxy-L-arabinonate, D-xylono-1,4-lactone	14206	0.957157
224	(R)-citramalate, (2R,3S)-3-methylmalate_147.031	Coculture	8	12768.4	CPD-31, CPD-7066	CPD-31, CPD-7066, R-2-HYDROXYGLUTARATE, CPD-368, CPD-381, CPD-1134, D-XYLONO-14-LACTONE	(R)-citramalate, (2R,3S)-3-methylmalate, (R)-2-hydroxyglutarate, L-arabinono-1,4-lactone, (S)-2-hydroxyglutarate, 2-dehydro-3-deoxy-L-arabinonate, D-xylono-1,4-lactone	13119	0.696984
225	(R)-citramalate, (2R,3S)-3-methylmalate_147.031	Coculture	9	12768.4	CPD-31, CPD-7066	CPD-31, CPD-7066, R-2-HYDROXYGLUTARATE, CPD-368, CPD-381, CPD-1134, D-XYLONO-14-LACTONE	(R)-citramalate, (2R,3S)-3-methylmalate, (R)-2-hydroxyglutarate, L-arabinono-1,4-lactone, (S)-2-hydroxyglutarate, 2-dehydro-3-deoxy-L-arabinonate, D-xylono-1,4-lactone	13600.3	0.812191
226	(R)-citramalate, (2R,3S)-3-methylmalate_147.031	Coculture	10	12768.4	CPD-31, CPD-7066	CPD-31, CPD-7066, R-2-HYDROXYGLUTARATE, CPD-368, CPD-381, CPD-1134, D-XYLONO-14-LACTONE	(R)-citramalate, (2R,3S)-3-methylmalate, (R)-2-hydroxyglutarate, L-arabinono-1,4-lactone, (S)-2-hydroxyglutarate, 2-dehydro-3-deoxy-L-arabinonate, D-xylono-1,4-lactone	14385	1
227	(R)-glycerate_105.019	Coculture	1	1295.5	GLYCERATE	GLYCERATE	(R)-glycerate	811.333	0
228	(R)-glycerate_105.019	Coculture	2	1295.5	GLYCERATE	GLYCERATE	(R)-glycerate	1015	0.016404
229	(R)-glycerate_105.019	Coculture	3	1295.5	GLYCERATE	GLYCERATE	(R)-glycerate	1014.5	0.0163637
230	(R)-glycerate_105.019	Coculture	4	1295.5	GLYCERATE	GLYCERATE	(R)-glycerate	1017.33	0.0165919
231	(R)-glycerate_105.019	Coculture	5	1295.5	GLYCERATE	GLYCERATE	(R)-glycerate	8719.67	0.636964
232	(R)-glycerate_105.019	Coculture	6	1295.5	GLYCERATE	GLYCERATE	(R)-glycerate	13227	1
233	(R)-glycerate_105.019	Coculture	7	1295.5	GLYCERATE	GLYCERATE	(R)-glycerate	12994.7	0.981287
234	(R)-glycerate_105.019	Coculture	8	1295.5	GLYCERATE	GLYCERATE	(R)-glycerate	10286.7	0.763176
235	(R)-glycerate_105.019	Coculture	9	1295.5	GLYCERATE	GLYCERATE	(R)-glycerate	1410	0.0482186
236	(R)-glycerate_105.019	Coculture	10	1295.5	GLYCERATE	GLYCERATE	(R)-glycerate	1115.67	0.024512
237	(S)-2-acetolactate, autoinducer 2_131.035	Coculture	1	6671.23	2-ACETO-LACTATE, DIHYDROXYPENTANEDIONE	2-ACETO-LACTATE, DIHYDROXYPENTANEDIONE, 4-HYDROXY-2-KETOVALERATE, CPD-10773, CPD-10775, CPD-14442, GLUTARATE	(S)-2-acetolactate, autoinducer 2, (S)-4-hydroxy-2-oxopentanoate, (2R,4S)-2-methyl-2,4-dihydroxydihydrofuran-3-one, (2S,4S)-2-methyl-2,4-dihydroxydihydrofuran-3-one, (2Z)-2,4-dihydroxypent-2-enoate, glutarate	4686.67	0
238	(S)-2-acetolactate, autoinducer 2_131.035	Coculture	2	6671.23	2-ACETO-LACTATE, DIHYDROXYPENTANEDIONE	2-ACETO-LACTATE, DIHYDROXYPENTANEDIONE, 4-HYDROXY-2-KETOVALERATE, CPD-10773, CPD-10775, CPD-14442, GLUTARATE	(S)-2-acetolactate, autoinducer 2, (S)-4-hydroxy-2-oxopentanoate, (2R,4S)-2-methyl-2,4-dihydroxydihydrofuran-3-one, (2S,4S)-2-methyl-2,4-dihydroxydihydrofuran-3-one, (2Z)-2,4-dihydroxypent-2-enoate, glutarate	4764.33	0.0129899
239	(S)-2-acetolactate, autoinducer 2_131.035	Coculture	3	6671.23	2-ACETO-LACTATE, DIHYDROXYPENTANEDIONE	2-ACETO-LACTATE, DIHYDROXYPENTANEDIONE, 4-HYDROXY-2-KETOVALERATE, CPD-10773, CPD-10775, CPD-14442, GLUTARATE	(S)-2-acetolactate, autoinducer 2, (S)-4-hydroxy-2-oxopentanoate, (2R,4S)-2-methyl-2,4-dihydroxydihydrofuran-3-one, (2S,4S)-2-methyl-2,4-dihydroxydihydrofuran-3-one, (2Z)-2,4-dihydroxypent-2-enoate, glutarate	4790.5	0.0173663
240	(S)-2-acetolactate, autoinducer 2_131.035	Coculture	4	6671.23	2-ACETO-LACTATE, DIHYDROXYPENTANEDIONE	2-ACETO-LACTATE, DIHYDROXYPENTANEDIONE, 4-HYDROXY-2-KETOVALERATE, CPD-10773, CPD-10775, CPD-14442, GLUTARATE	(S)-2-acetolactate, autoinducer 2, (S)-4-hydroxy-2-oxopentanoate, (2R,4S)-2-methyl-2,4-dihydroxydihydrofuran-3-one, (2S,4S)-2-methyl-2,4-dihydroxydihydrofuran-3-one, (2Z)-2,4-dihydroxypent-2-enoate, glutarate	5609	0.154262
241	(S)-2-acetolactate, autoinducer 2_131.035	Coculture	5	6671.23	2-ACETO-LACTATE, DIHYDROXYPENTANEDIONE	2-ACETO-LACTATE, DIHYDROXYPENTANEDIONE, 4-HYDROXY-2-KETOVALERATE, CPD-10773, CPD-10775, CPD-14442, GLUTARATE	(S)-2-acetolactate, autoinducer 2, (S)-4-hydroxy-2-oxopentanoate, (2R,4S)-2-methyl-2,4-dihydroxydihydrofuran-3-one, (2S,4S)-2-methyl-2,4-dihydroxydihydrofuran-3-one, (2Z)-2,4-dihydroxypent-2-enoate, glutarate	5271.67	0.0978424
242	(S)-2-acetolactate, autoinducer 2_131.035	Coculture	6	6671.23	2-ACETO-LACTATE, DIHYDROXYPENTANEDIONE	2-ACETO-LACTATE, DIHYDROXYPENTANEDIONE, 4-HYDROXY-2-KETOVALERATE, CPD-10773, CPD-10775, CPD-14442, GLUTARATE	(S)-2-acetolactate, autoinducer 2, (S)-4-hydroxy-2-oxopentanoate, (2R,4S)-2-methyl-2,4-dihydroxydihydrofuran-3-one, (2S,4S)-2-methyl-2,4-dihydroxydihydrofuran-3-one, (2Z)-2,4-dihydroxypent-2-enoate, glutarate	6157	0.245916
243	(S)-2-acetolactate, autoinducer 2_131.035	Coculture	7	6671.23	2-ACETO-LACTATE, DIHYDROXYPENTANEDIONE	2-ACETO-LACTATE, DIHYDROXYPENTANEDIONE, 4-HYDROXY-2-KETOVALERATE, CPD-10773, CPD-10775, CPD-14442, GLUTARATE	(S)-2-acetolactate, autoinducer 2, (S)-4-hydroxy-2-oxopentanoate, (2R,4S)-2-methyl-2,4-dihydroxydihydrofuran-3-one, (2S,4S)-2-methyl-2,4-dihydroxydihydrofuran-3-one, (2Z)-2,4-dihydroxypent-2-enoate, glutarate	5840	0.192897
244	(S)-2-acetolactate, autoinducer 2_131.035	Coculture	8	6671.23	2-ACETO-LACTATE, DIHYDROXYPENTANEDIONE	2-ACETO-LACTATE, DIHYDROXYPENTANEDIONE, 4-HYDROXY-2-KETOVALERATE, CPD-10773, CPD-10775, CPD-14442, GLUTARATE	(S)-2-acetolactate, autoinducer 2, (S)-4-hydroxy-2-oxopentanoate, (2R,4S)-2-methyl-2,4-dihydroxydihydrofuran-3-one, (2S,4S)-2-methyl-2,4-dihydroxydihydrofuran-3-one, (2Z)-2,4-dihydroxypent-2-enoate, glutarate	6109.33	0.237944
245	(S)-2-acetolactate, autoinducer 2_131.035	Coculture	9	6671.23	2-ACETO-LACTATE, DIHYDROXYPENTANEDIONE	2-ACETO-LACTATE, DIHYDROXYPENTANEDIONE, 4-HYDROXY-2-KETOVALERATE, CPD-10773, CPD-10775, CPD-14442, GLUTARATE	(S)-2-acetolactate, autoinducer 2, (S)-4-hydroxy-2-oxopentanoate, (2R,4S)-2-methyl-2,4-dihydroxydihydrofuran-3-one, (2S,4S)-2-methyl-2,4-dihydroxydihydrofuran-3-one, (2Z)-2,4-dihydroxypent-2-enoate, glutarate	10665.7	1
246	(S)-2-acetolactate, autoinducer 2_131.035	Coculture	10	6671.23	2-ACETO-LACTATE, DIHYDROXYPENTANEDIONE	2-ACETO-LACTATE, DIHYDROXYPENTANEDIONE, 4-HYDROXY-2-KETOVALERATE, CPD-10773, CPD-10775, CPD-14442, GLUTARATE	(S)-2-acetolactate, autoinducer 2, (S)-4-hydroxy-2-oxopentanoate, (2R,4S)-2-methyl-2,4-dihydroxydihydrofuran-3-one, (2S,4S)-2-methyl-2,4-dihydroxydihydrofuran-3-one, (2Z)-2,4-dihydroxypent-2-enoate, glutarate	9548.33	0.813124
247	1-propanal_57.035	Coculture	1	62444.3	CPD-665	CPD-665, ACETONE	1-propanal, acetone	50846.3	0.0300887
248	1-propanal_57.035	Coculture	2	62444.3	CPD-665	CPD-665, ACETONE	1-propanal, acetone	51402.3	0.0719294
249	1-propanal_57.035	Coculture	3	62444.3	CPD-665	CPD-665, ACETONE	1-propanal, acetone	50446.5	0
250	1-propanal_57.035	Coculture	4	62444.3	CPD-665	CPD-665, ACETONE	1-propanal, acetone	54163	0.279678
251	1-propanal_57.035	Coculture	5	62444.3	CPD-665	CPD-665, ACETONE	1-propanal, acetone	53129.3	0.201891
252	1-propanal_57.035	Coculture	6	62444.3	CPD-665	CPD-665, ACETONE	1-propanal, acetone	52113.3	0.125434
253	1-propanal_57.035	Coculture	7	62444.3	CPD-665	CPD-665, ACETONE	1-propanal, acetone	56610	0.463822
254	1-propanal_57.035	Coculture	8	62444.3	CPD-665	CPD-665, ACETONE	1-propanal, acetone	55574.7	0.38591
255	1-propanal_57.035	Coculture	9	62444.3	CPD-665	CPD-665, ACETONE	1-propanal, acetone	62948.7	0.940826
256	1-propanal_57.035	Coculture	10	62444.3	CPD-665	CPD-665, ACETONE	1-propanal, acetone	63735	1
257	3-amino-1-hydroxyacetone 1-phosphate_169.011	Coculture	1	36163	1-AMINO-PROPAN-2-ONE-3-PHOSPHATE	1-AMINO-PROPAN-2-ONE-3-PHOSPHATE, CPD0-1308	3-amino-1-hydroxyacetone 1-phosphate, glyphosate	22431	0
258	3-amino-1-hydroxyacetone 1-phosphate_169.011	Coculture	2	36163	1-AMINO-PROPAN-2-ONE-3-PHOSPHATE	1-AMINO-PROPAN-2-ONE-3-PHOSPHATE, CPD0-1308	3-amino-1-hydroxyacetone 1-phosphate, glyphosate	24558.7	0.129051
259	3-amino-1-hydroxyacetone 1-phosphate_169.011	Coculture	3	36163	1-AMINO-PROPAN-2-ONE-3-PHOSPHATE	1-AMINO-PROPAN-2-ONE-3-PHOSPHATE, CPD0-1308	3-amino-1-hydroxyacetone 1-phosphate, glyphosate	24490	0.124886
260	3-amino-1-hydroxyacetone 1-phosphate_169.011	Coculture	4	36163	1-AMINO-PROPAN-2-ONE-3-PHOSPHATE	1-AMINO-PROPAN-2-ONE-3-PHOSPHATE, CPD0-1308	3-amino-1-hydroxyacetone 1-phosphate, glyphosate	25462.3	0.183862
261	3-amino-1-hydroxyacetone 1-phosphate_169.011	Coculture	5	36163	1-AMINO-PROPAN-2-ONE-3-PHOSPHATE	1-AMINO-PROPAN-2-ONE-3-PHOSPHATE, CPD0-1308	3-amino-1-hydroxyacetone 1-phosphate, glyphosate	26912.3	0.27181
262	3-amino-1-hydroxyacetone 1-phosphate_169.011	Coculture	6	36163	1-AMINO-PROPAN-2-ONE-3-PHOSPHATE	1-AMINO-PROPAN-2-ONE-3-PHOSPHATE, CPD0-1308	3-amino-1-hydroxyacetone 1-phosphate, glyphosate	38918	1
263	3-amino-1-hydroxyacetone 1-phosphate_169.011	Coculture	7	36163	1-AMINO-PROPAN-2-ONE-3-PHOSPHATE	1-AMINO-PROPAN-2-ONE-3-PHOSPHATE, CPD0-1308	3-amino-1-hydroxyacetone 1-phosphate, glyphosate	36233.7	0.837185
264	3-amino-1-hydroxyacetone 1-phosphate_169.011	Coculture	8	36163	1-AMINO-PROPAN-2-ONE-3-PHOSPHATE	1-AMINO-PROPAN-2-ONE-3-PHOSPHATE, CPD0-1308	3-amino-1-hydroxyacetone 1-phosphate, glyphosate	33689	0.682841
265	3-amino-1-hydroxyacetone 1-phosphate_169.011	Coculture	9	36163	1-AMINO-PROPAN-2-ONE-3-PHOSPHATE	1-AMINO-PROPAN-2-ONE-3-PHOSPHATE, CPD0-1308	3-amino-1-hydroxyacetone 1-phosphate, glyphosate	26937	0.273306
266	3-amino-1-hydroxyacetone 1-phosphate_169.011	Coculture	10	36163	1-AMINO-PROPAN-2-ONE-3-PHOSPHATE	1-AMINO-PROPAN-2-ONE-3-PHOSPHATE, CPD0-1308	3-amino-1-hydroxyacetone 1-phosphate, glyphosate	26360.7	0.238349
267	3-dehydroshikimate_171.026	Coculture	1	6596.93	3-DEHYDRO-SHIKIMATE	3-DEHYDRO-SHIKIMATE, CPD-786, CPD-787, CPD-9164	3-dehydroshikimate, (4Z)-2-oxohept-4-enedioate, (2Z,4Z)-2-hydroxyhepta-2,4-dienedioate, (E)-5-methyl-2-oxo-3-hex-3-enedioate	4348	0
268	3-dehydroshikimate_171.026	Coculture	2	6596.93	3-DEHYDRO-SHIKIMATE	3-DEHYDRO-SHIKIMATE, CPD-786, CPD-787, CPD-9164	3-dehydroshikimate, (4Z)-2-oxohept-4-enedioate, (2Z,4Z)-2-hydroxyhepta-2,4-dienedioate, (E)-5-methyl-2-oxo-3-hex-3-enedioate	5406.67	0.0847408
269	3-dehydroshikimate_171.026	Coculture	3	6596.93	3-DEHYDRO-SHIKIMATE	3-DEHYDRO-SHIKIMATE, CPD-786, CPD-787, CPD-9164	3-dehydroshikimate, (4Z)-2-oxohept-4-enedioate, (2Z,4Z)-2-hydroxyhepta-2,4-dienedioate, (E)-5-methyl-2-oxo-3-hex-3-enedioate	4497.5	0.0119667
270	3-dehydroshikimate_171.026	Coculture	4	6596.93	3-DEHYDRO-SHIKIMATE	3-DEHYDRO-SHIKIMATE, CPD-786, CPD-787, CPD-9164	3-dehydroshikimate, (4Z)-2-oxohept-4-enedioate, (2Z,4Z)-2-hydroxyhepta-2,4-dienedioate, (E)-5-methyl-2-oxo-3-hex-3-enedioate	4455.67	0.00861816
271	3-dehydroshikimate_171.026	Coculture	5	6596.93	3-DEHYDRO-SHIKIMATE	3-DEHYDRO-SHIKIMATE, CPD-786, CPD-787, CPD-9164	3-dehydroshikimate, (4Z)-2-oxohept-4-enedioate, (2Z,4Z)-2-hydroxyhepta-2,4-dienedioate, (E)-5-methyl-2-oxo-3-hex-3-enedioate	6488.67	0.171349
272	3-dehydroshikimate_171.026	Coculture	6	6596.93	3-DEHYDRO-SHIKIMATE	3-DEHYDRO-SHIKIMATE, CPD-786, CPD-787, CPD-9164	3-dehydroshikimate, (4Z)-2-oxohept-4-enedioate, (2Z,4Z)-2-hydroxyhepta-2,4-dienedioate, (E)-5-methyl-2-oxo-3-hex-3-enedioate	16372.3	0.962486
273	3-dehydroshikimate_171.026	Coculture	7	6596.93	3-DEHYDRO-SHIKIMATE	3-DEHYDRO-SHIKIMATE, CPD-786, CPD-787, CPD-9164	3-dehydroshikimate, (4Z)-2-oxohept-4-enedioate, (2Z,4Z)-2-hydroxyhepta-2,4-dienedioate, (E)-5-methyl-2-oxo-3-hex-3-enedioate	16841	1
274	3-dehydroshikimate_171.026	Coculture	8	6596.93	3-DEHYDRO-SHIKIMATE	3-DEHYDRO-SHIKIMATE, CPD-786, CPD-787, CPD-9164	3-dehydroshikimate, (4Z)-2-oxohept-4-enedioate, (2Z,4Z)-2-hydroxyhepta-2,4-dienedioate, (E)-5-methyl-2-oxo-3-hex-3-enedioate	16535.7	0.97556
275	3-dehydroshikimate_171.026	Coculture	9	6596.93	3-DEHYDRO-SHIKIMATE	3-DEHYDRO-SHIKIMATE, CPD-786, CPD-787, CPD-9164	3-dehydroshikimate, (4Z)-2-oxohept-4-enedioate, (2Z,4Z)-2-hydroxyhepta-2,4-dienedioate, (E)-5-methyl-2-oxo-3-hex-3-enedioate	6215.67	0.149497
276	3-dehydroshikimate_171.026	Coculture	10	6596.93	3-DEHYDRO-SHIKIMATE	3-DEHYDRO-SHIKIMATE, CPD-786, CPD-787, CPD-9164	3-dehydroshikimate, (4Z)-2-oxohept-4-enedioate, (2Z,4Z)-2-hydroxyhepta-2,4-dienedioate, (E)-5-methyl-2-oxo-3-hex-3-enedioate	5998	0.132074
277	3,4-dihydroxyphenylglycol_169.048	Coculture	1	11886.3	CPD-11878	CPD-11878	3,4-dihydroxyphenylglycol	8032	0
278	3,4-dihydroxyphenylglycol_169.048	Coculture	2	11886.3	CPD-11878	CPD-11878	3,4-dihydroxyphenylglycol	9096	0.226255
279	3,4-dihydroxyphenylglycol_169.048	Coculture	3	11886.3	CPD-11878	CPD-11878	3,4-dihydroxyphenylglycol	8634	0.128012
280	3,4-dihydroxyphenylglycol_169.048	Coculture	4	11886.3	CPD-11878	CPD-11878	3,4-dihydroxyphenylglycol	8929	0.190743
281	3,4-dihydroxyphenylglycol_169.048	Coculture	5	11886.3	CPD-11878	CPD-11878	3,4-dihydroxyphenylglycol	9069.33	0.220584
282	3,4-dihydroxyphenylglycol_169.048	Coculture	6	11886.3	CPD-11878	CPD-11878	3,4-dihydroxyphenylglycol	12625.7	0.976822
283	3,4-dihydroxyphenylglycol_169.048	Coculture	7	11886.3	CPD-11878	CPD-11878	3,4-dihydroxyphenylglycol	12734.7	1
284	3,4-dihydroxyphenylglycol_169.048	Coculture	8	11886.3	CPD-11878	CPD-11878	3,4-dihydroxyphenylglycol	11557.3	0.749646
285	3,4-dihydroxyphenylglycol_169.048	Coculture	9	11886.3	CPD-11878	CPD-11878	3,4-dihydroxyphenylglycol	11164.3	0.666076
286	3,4-dihydroxyphenylglycol_169.048	Coculture	10	11886.3	CPD-11878	CPD-11878	3,4-dihydroxyphenylglycol	10967	0.624114
287	4-aminobutanoate_102.055	Coculture	1	16864.8	4-AMINO-BUTYRATE	4-AMINO-BUTYRATE, CPD-19042, CPD-466, DIMETHYL-GLYCINE, CPD-471, CPD-10490	4-aminobutanoate, 2-hydroxyisobutyramide, (S)-3-amino-2-methylpropanoate, N,N-dimethylglycine, (R)-3-amino-2-methylpropanoate, N-ethylglycine	12408	0
288	4-aminobutanoate_102.055	Coculture	2	16864.8	4-AMINO-BUTYRATE	4-AMINO-BUTYRATE, CPD-19042, CPD-466, DIMETHYL-GLYCINE, CPD-471, CPD-10490	4-aminobutanoate, 2-hydroxyisobutyramide, (S)-3-amino-2-methylpropanoate, N,N-dimethylglycine, (R)-3-amino-2-methylpropanoate, N-ethylglycine	13650.3	0.0265888
289	4-aminobutanoate_102.055	Coculture	3	16864.8	4-AMINO-BUTYRATE	4-AMINO-BUTYRATE, CPD-19042, CPD-466, DIMETHYL-GLYCINE, CPD-471, CPD-10490	4-aminobutanoate, 2-hydroxyisobutyramide, (S)-3-amino-2-methylpropanoate, N,N-dimethylglycine, (R)-3-amino-2-methylpropanoate, N-ethylglycine	15778	0.0721257
290	4-aminobutanoate_102.055	Coculture	4	16864.8	4-AMINO-BUTYRATE	4-AMINO-BUTYRATE, CPD-19042, CPD-466, DIMETHYL-GLYCINE, CPD-471, CPD-10490	4-aminobutanoate, 2-hydroxyisobutyramide, (S)-3-amino-2-methylpropanoate, N,N-dimethylglycine, (R)-3-amino-2-methylpropanoate, N-ethylglycine	20403.7	0.171125
291	4-aminobutanoate_102.055	Coculture	5	16864.8	4-AMINO-BUTYRATE	4-AMINO-BUTYRATE, CPD-19042, CPD-466, DIMETHYL-GLYCINE, CPD-471, CPD-10490	4-aminobutanoate, 2-hydroxyisobutyramide, (S)-3-amino-2-methylpropanoate, N,N-dimethylglycine, (R)-3-amino-2-methylpropanoate, N-ethylglycine	16404	0.0855235
292	4-aminobutanoate_102.055	Coculture	6	16864.8	4-AMINO-BUTYRATE	4-AMINO-BUTYRATE, CPD-19042, CPD-466, DIMETHYL-GLYCINE, CPD-471, CPD-10490	4-aminobutanoate, 2-hydroxyisobutyramide, (S)-3-amino-2-methylpropanoate, N,N-dimethylglycine, (R)-3-amino-2-methylpropanoate, N-ethylglycine	40335.3	0.597709
293	4-aminobutanoate_102.055	Coculture	7	16864.8	4-AMINO-BUTYRATE	4-AMINO-BUTYRATE, CPD-19042, CPD-466, DIMETHYL-GLYCINE, CPD-471, CPD-10490	4-aminobutanoate, 2-hydroxyisobutyramide, (S)-3-amino-2-methylpropanoate, N,N-dimethylglycine, (R)-3-amino-2-methylpropanoate, N-ethylglycine	59132	1
294	4-aminobutanoate_102.055	Coculture	8	16864.8	4-AMINO-BUTYRATE	4-AMINO-BUTYRATE, CPD-19042, CPD-466, DIMETHYL-GLYCINE, CPD-471, CPD-10490	4-aminobutanoate, 2-hydroxyisobutyramide, (S)-3-amino-2-methylpropanoate, N,N-dimethylglycine, (R)-3-amino-2-methylpropanoate, N-ethylglycine	43111	0.657114
295	4-aminobutanoate_102.055	Coculture	9	16864.8	4-AMINO-BUTYRATE	4-AMINO-BUTYRATE, CPD-19042, CPD-466, DIMETHYL-GLYCINE, CPD-471, CPD-10490	4-aminobutanoate, 2-hydroxyisobutyramide, (S)-3-amino-2-methylpropanoate, N,N-dimethylglycine, (R)-3-amino-2-methylpropanoate, N-ethylglycine	17341.7	0.105592
296	4-aminobutanoate_102.055	Coculture	10	16864.8	4-AMINO-BUTYRATE	4-AMINO-BUTYRATE, CPD-19042, CPD-466, DIMETHYL-GLYCINE, CPD-471, CPD-10490	4-aminobutanoate, 2-hydroxyisobutyramide, (S)-3-amino-2-methylpropanoate, N,N-dimethylglycine, (R)-3-amino-2-methylpropanoate, N-ethylglycine	18190	0.123748
297	4-coumaraldehyde, cinnamate_147.043	Coculture	1	11840.2	COUMARALDEHYDE, CPD-674	COUMARALDEHYDE, CPD-674	4-coumaraldehyde, cinnamate	8240	0
298	4-coumaraldehyde, cinnamate_147.043	Coculture	2	11840.2	COUMARALDEHYDE, CPD-674	COUMARALDEHYDE, CPD-674	4-coumaraldehyde, cinnamate	8706.33	0.0568237
299	4-coumaraldehyde, cinnamate_147.043	Coculture	3	11840.2	COUMARALDEHYDE, CPD-674	COUMARALDEHYDE, CPD-674	4-coumaraldehyde, cinnamate	8740	0.0609261
300	4-coumaraldehyde, cinnamate_147.043	Coculture	4	11840.2	COUMARALDEHYDE, CPD-674	COUMARALDEHYDE, CPD-674	4-coumaraldehyde, cinnamate	10237.3	0.243379
301	4-coumaraldehyde, cinnamate_147.043	Coculture	5	11840.2	COUMARALDEHYDE, CPD-674	COUMARALDEHYDE, CPD-674	4-coumaraldehyde, cinnamate	9876	0.19935
302	4-coumaraldehyde, cinnamate_147.043	Coculture	6	11840.2	COUMARALDEHYDE, CPD-674	COUMARALDEHYDE, CPD-674	4-coumaraldehyde, cinnamate	13875.3	0.686677
303	4-coumaraldehyde, cinnamate_147.043	Coculture	7	11840.2	COUMARALDEHYDE, CPD-674	COUMARALDEHYDE, CPD-674	4-coumaraldehyde, cinnamate	16446.7	1
304	4-coumaraldehyde, cinnamate_147.043	Coculture	8	11840.2	COUMARALDEHYDE, CPD-674	COUMARALDEHYDE, CPD-674	4-coumaraldehyde, cinnamate	14425.3	0.753696
305	4-coumaraldehyde, cinnamate_147.043	Coculture	9	11840.2	COUMARALDEHYDE, CPD-674	COUMARALDEHYDE, CPD-674	4-coumaraldehyde, cinnamate	11391	0.383956
306	4-coumaraldehyde, cinnamate_147.043	Coculture	10	11840.2	COUMARALDEHYDE, CPD-674	COUMARALDEHYDE, CPD-674	4-coumaraldehyde, cinnamate	11818.7	0.436068
307	4-hydroxybenzoate_137.022	Coculture	1	5953.5	4-hydroxybenzoate	4-hydroxybenzoate, CPD-110	4-hydroxybenzoate, salicylate	4734.67	0
308	4-hydroxybenzoate_137.022	Coculture	2	5953.5	4-hydroxybenzoate	4-hydroxybenzoate, CPD-110	4-hydroxybenzoate, salicylate	5182	0.0912987
309	4-hydroxybenzoate_137.022	Coculture	3	5953.5	4-hydroxybenzoate	4-hydroxybenzoate, CPD-110	4-hydroxybenzoate, salicylate	4926.5	0.0391523
310	4-hydroxybenzoate_137.022	Coculture	4	5953.5	4-hydroxybenzoate	4-hydroxybenzoate, CPD-110	4-hydroxybenzoate, salicylate	5594.67	0.175522
311	4-hydroxybenzoate_137.022	Coculture	5	5953.5	4-hydroxybenzoate	4-hydroxybenzoate, CPD-110	4-hydroxybenzoate, salicylate	5560.33	0.168515
312	4-hydroxybenzoate_137.022	Coculture	6	5953.5	4-hydroxybenzoate	4-hydroxybenzoate, CPD-110	4-hydroxybenzoate, salicylate	7779.67	0.621471
313	4-hydroxybenzoate_137.022	Coculture	7	5953.5	4-hydroxybenzoate	4-hydroxybenzoate, CPD-110	4-hydroxybenzoate, salicylate	9634.33	1
314	4-hydroxybenzoate_137.022	Coculture	8	5953.5	4-hydroxybenzoate	4-hydroxybenzoate, CPD-110	4-hydroxybenzoate, salicylate	8634.33	0.795904
315	4-hydroxybenzoate_137.022	Coculture	9	5953.5	4-hydroxybenzoate	4-hydroxybenzoate, CPD-110	4-hydroxybenzoate, salicylate	5694.33	0.195864
316	4-hydroxybenzoate_137.022	Coculture	10	5953.5	4-hydroxybenzoate	4-hydroxybenzoate, CPD-110	4-hydroxybenzoate, salicylate	5751	0.207429
317	5-oxo-L-proline_128.034	Coculture	1	22186.6	5-OXOPROLINE	5-OXOPROLINE, PYRROLINE-HYDROXY-CARBOXYLATE, CPD-1128	5-oxo-L-proline, (3R,5S)-3-hydroxy-1-pyrroline-5-carboxylate, 1-pyrroline-4-hydroxy-2-carboxylate	19190	0
318	5-oxo-L-proline_128.034	Coculture	2	22186.6	5-OXOPROLINE	5-OXOPROLINE, PYRROLINE-HYDROXY-CARBOXYLATE, CPD-1128	5-oxo-L-proline, (3R,5S)-3-hydroxy-1-pyrroline-5-carboxylate, 1-pyrroline-4-hydroxy-2-carboxylate	23017	0.0581847
319	5-oxo-L-proline_128.034	Coculture	3	22186.6	5-OXOPROLINE	5-OXOPROLINE, PYRROLINE-HYDROXY-CARBOXYLATE, CPD-1128	5-oxo-L-proline, (3R,5S)-3-hydroxy-1-pyrroline-5-carboxylate, 1-pyrroline-4-hydroxy-2-carboxylate	24933	0.087315
320	5-oxo-L-proline_128.034	Coculture	4	22186.6	5-OXOPROLINE	5-OXOPROLINE, PYRROLINE-HYDROXY-CARBOXYLATE, CPD-1128	5-oxo-L-proline, (3R,5S)-3-hydroxy-1-pyrroline-5-carboxylate, 1-pyrroline-4-hydroxy-2-carboxylate	33226	0.2134
321	5-oxo-L-proline_128.034	Coculture	5	22186.6	5-OXOPROLINE	5-OXOPROLINE, PYRROLINE-HYDROXY-CARBOXYLATE, CPD-1128	5-oxo-L-proline, (3R,5S)-3-hydroxy-1-pyrroline-5-carboxylate, 1-pyrroline-4-hydroxy-2-carboxylate	29037.3	0.149716
322	5-oxo-L-proline_128.034	Coculture	6	22186.6	5-OXOPROLINE	5-OXOPROLINE, PYRROLINE-HYDROXY-CARBOXYLATE, CPD-1128	5-oxo-L-proline, (3R,5S)-3-hydroxy-1-pyrroline-5-carboxylate, 1-pyrroline-4-hydroxy-2-carboxylate	58305.7	0.594704
323	5-oxo-L-proline_128.034	Coculture	7	22186.6	5-OXOPROLINE	5-OXOPROLINE, PYRROLINE-HYDROXY-CARBOXYLATE, CPD-1128	5-oxo-L-proline, (3R,5S)-3-hydroxy-1-pyrroline-5-carboxylate, 1-pyrroline-4-hydroxy-2-carboxylate	84963.3	1
324	5-oxo-L-proline_128.034	Coculture	8	22186.6	5-OXOPROLINE	5-OXOPROLINE, PYRROLINE-HYDROXY-CARBOXYLATE, CPD-1128	5-oxo-L-proline, (3R,5S)-3-hydroxy-1-pyrroline-5-carboxylate, 1-pyrroline-4-hydroxy-2-carboxylate	66020.3	0.711996
325	5-oxo-L-proline_128.034	Coculture	9	22186.6	5-OXOPROLINE	5-OXOPROLINE, PYRROLINE-HYDROXY-CARBOXYLATE, CPD-1128	5-oxo-L-proline, (3R,5S)-3-hydroxy-1-pyrroline-5-carboxylate, 1-pyrroline-4-hydroxy-2-carboxylate	36927.7	0.269679
326	5-oxo-L-proline_128.034	Coculture	10	22186.6	5-OXOPROLINE	5-OXOPROLINE, PYRROLINE-HYDROXY-CARBOXYLATE, CPD-1128	5-oxo-L-proline, (3R,5S)-3-hydroxy-1-pyrroline-5-carboxylate, 1-pyrroline-4-hydroxy-2-carboxylate	34088.7	0.226515
327	citraconate_129.019	Coculture	1	23168.2	2-METHYLMALEATE	2-METHYLMALEATE, CPD-654, GLUTACONATE	citraconate, 2,5-dioxopentanoate, (E)-glutaconate	17327.7	0
328	citraconate_129.019	Coculture	2	23168.2	2-METHYLMALEATE	2-METHYLMALEATE, CPD-654, GLUTACONATE	citraconate, 2,5-dioxopentanoate, (E)-glutaconate	17628	0.0496419
329	citraconate_129.019	Coculture	3	23168.2	2-METHYLMALEATE	2-METHYLMALEATE, CPD-654, GLUTACONATE	citraconate, 2,5-dioxopentanoate, (E)-glutaconate	18136.5	0.133691
330	citraconate_129.019	Coculture	4	23168.2	2-METHYLMALEATE	2-METHYLMALEATE, CPD-654, GLUTACONATE	citraconate, 2,5-dioxopentanoate, (E)-glutaconate	18132.7	0.133058
331	citraconate_129.019	Coculture	5	23168.2	2-METHYLMALEATE	2-METHYLMALEATE, CPD-654, GLUTACONATE	citraconate, 2,5-dioxopentanoate, (E)-glutaconate	17864.3	0.0887052
332	citraconate_129.019	Coculture	6	23168.2	2-METHYLMALEATE	2-METHYLMALEATE, CPD-654, GLUTACONATE	citraconate, 2,5-dioxopentanoate, (E)-glutaconate	17509.3	0.0300275
333	citraconate_129.019	Coculture	7	23168.2	2-METHYLMALEATE	2-METHYLMALEATE, CPD-654, GLUTACONATE	citraconate, 2,5-dioxopentanoate, (E)-glutaconate	19809	0.410138
334	citraconate_129.019	Coculture	8	23168.2	2-METHYLMALEATE	2-METHYLMALEATE, CPD-654, GLUTACONATE	citraconate, 2,5-dioxopentanoate, (E)-glutaconate	19173	0.305014
335	citraconate_129.019	Coculture	9	23168.2	2-METHYLMALEATE	2-METHYLMALEATE, CPD-654, GLUTACONATE	citraconate, 2,5-dioxopentanoate, (E)-glutaconate	23343.3	0.994325
336	citraconate_129.019	Coculture	10	23168.2	2-METHYLMALEATE	2-METHYLMALEATE, CPD-654, GLUTACONATE	citraconate, 2,5-dioxopentanoate, (E)-glutaconate	23377.7	1
337	D-ribulose 5-phosphate_229.015	Coculture	1	5929.42	RIBULOSE-5P	RIBULOSE-5P, RIBOSE-1P, XYLULOSE-5-PHOSPHATE, CPD-15317, ARABINOSE-5P, CPD-18118, L-RIBULOSE-5-P, L-XYLULOSE-5-P, Ribulose-phosphates	D-ribulose 5-phosphate, a-D-ribose-1-phosphate, D-xylulose 5-phosphate, D-ribofuranose 5-phosphate, aldehydo-D-arabinose 5-phosphate, D-arabinofuranose 5-phosphate, L-ribulose 5-phosphate, L-xylulose 5-phosphate, L(or D)-ribulose 5-phosphate	4732	0
338	D-ribulose 5-phosphate_229.015	Coculture	2	5929.42	RIBULOSE-5P	RIBULOSE-5P, RIBOSE-1P, XYLULOSE-5-PHOSPHATE, CPD-15317, ARABINOSE-5P, CPD-18118, L-RIBULOSE-5-P, L-XYLULOSE-5-P, Ribulose-phosphates	D-ribulose 5-phosphate, a-D-ribose-1-phosphate, D-xylulose 5-phosphate, D-ribofuranose 5-phosphate, aldehydo-D-arabinose 5-phosphate, D-arabinofuranose 5-phosphate, L-ribulose 5-phosphate, L-xylulose 5-phosphate, L(or D)-ribulose 5-phosphate	5512.33	0.236776
339	D-ribulose 5-phosphate_229.015	Coculture	3	5929.42	RIBULOSE-5P	RIBULOSE-5P, RIBOSE-1P, XYLULOSE-5-PHOSPHATE, CPD-15317, ARABINOSE-5P, CPD-18118, L-RIBULOSE-5-P, L-XYLULOSE-5-P, Ribulose-phosphates	D-ribulose 5-phosphate, a-D-ribose-1-phosphate, D-xylulose 5-phosphate, D-ribofuranose 5-phosphate, aldehydo-D-arabinose 5-phosphate, D-arabinofuranose 5-phosphate, L-ribulose 5-phosphate, L-xylulose 5-phosphate, L(or D)-ribulose 5-phosphate	5541.5	0.245626
340	D-ribulose 5-phosphate_229.015	Coculture	4	5929.42	RIBULOSE-5P	RIBULOSE-5P, RIBOSE-1P, XYLULOSE-5-PHOSPHATE, CPD-15317, ARABINOSE-5P, CPD-18118, L-RIBULOSE-5-P, L-XYLULOSE-5-P, Ribulose-phosphates	D-ribulose 5-phosphate, a-D-ribose-1-phosphate, D-xylulose 5-phosphate, D-ribofuranose 5-phosphate, aldehydo-D-arabinose 5-phosphate, D-arabinofuranose 5-phosphate, L-ribulose 5-phosphate, L-xylulose 5-phosphate, L(or D)-ribulose 5-phosphate	5216.67	0.147062
341	D-ribulose 5-phosphate_229.015	Coculture	5	5929.42	RIBULOSE-5P	RIBULOSE-5P, RIBOSE-1P, XYLULOSE-5-PHOSPHATE, CPD-15317, ARABINOSE-5P, CPD-18118, L-RIBULOSE-5-P, L-XYLULOSE-5-P, Ribulose-phosphates	D-ribulose 5-phosphate, a-D-ribose-1-phosphate, D-xylulose 5-phosphate, D-ribofuranose 5-phosphate, aldehydo-D-arabinose 5-phosphate, D-arabinofuranose 5-phosphate, L-ribulose 5-phosphate, L-xylulose 5-phosphate, L(or D)-ribulose 5-phosphate	5796	0.322848
342	D-ribulose 5-phosphate_229.015	Coculture	6	5929.42	RIBULOSE-5P	RIBULOSE-5P, RIBOSE-1P, XYLULOSE-5-PHOSPHATE, CPD-15317, ARABINOSE-5P, CPD-18118, L-RIBULOSE-5-P, L-XYLULOSE-5-P, Ribulose-phosphates	D-ribulose 5-phosphate, a-D-ribose-1-phosphate, D-xylulose 5-phosphate, D-ribofuranose 5-phosphate, aldehydo-D-arabinose 5-phosphate, D-arabinofuranose 5-phosphate, L-ribulose 5-phosphate, L-xylulose 5-phosphate, L(or D)-ribulose 5-phosphate	8027.67	1
343	D-ribulose 5-phosphate_229.015	Coculture	7	5929.42	RIBULOSE-5P	RIBULOSE-5P, RIBOSE-1P, XYLULOSE-5-PHOSPHATE, CPD-15317, ARABINOSE-5P, CPD-18118, L-RIBULOSE-5-P, L-XYLULOSE-5-P, Ribulose-phosphates	D-ribulose 5-phosphate, a-D-ribose-1-phosphate, D-xylulose 5-phosphate, D-ribofuranose 5-phosphate, aldehydo-D-arabinose 5-phosphate, D-arabinofuranose 5-phosphate, L-ribulose 5-phosphate, L-xylulose 5-phosphate, L(or D)-ribulose 5-phosphate	6840.33	0.639729
344	D-ribulose 5-phosphate_229.015	Coculture	8	5929.42	RIBULOSE-5P	RIBULOSE-5P, RIBOSE-1P, XYLULOSE-5-PHOSPHATE, CPD-15317, ARABINOSE-5P, CPD-18118, L-RIBULOSE-5-P, L-XYLULOSE-5-P, Ribulose-phosphates	D-ribulose 5-phosphate, a-D-ribose-1-phosphate, D-xylulose 5-phosphate, D-ribofuranose 5-phosphate, aldehydo-D-arabinose 5-phosphate, D-arabinofuranose 5-phosphate, L-ribulose 5-phosphate, L-xylulose 5-phosphate, L(or D)-ribulose 5-phosphate	6629.67	0.575807
345	D-ribulose 5-phosphate_229.015	Coculture	9	5929.42	RIBULOSE-5P	RIBULOSE-5P, RIBOSE-1P, XYLULOSE-5-PHOSPHATE, CPD-15317, ARABINOSE-5P, CPD-18118, L-RIBULOSE-5-P, L-XYLULOSE-5-P, Ribulose-phosphates	D-ribulose 5-phosphate, a-D-ribose-1-phosphate, D-xylulose 5-phosphate, D-ribofuranose 5-phosphate, aldehydo-D-arabinose 5-phosphate, D-arabinofuranose 5-phosphate, L-ribulose 5-phosphate, L-xylulose 5-phosphate, L(or D)-ribulose 5-phosphate	6123	0.422069
346	D-ribulose 5-phosphate_229.015	Coculture	10	5929.42	RIBULOSE-5P	RIBULOSE-5P, RIBOSE-1P, XYLULOSE-5-PHOSPHATE, CPD-15317, ARABINOSE-5P, CPD-18118, L-RIBULOSE-5-P, L-XYLULOSE-5-P, Ribulose-phosphates	D-ribulose 5-phosphate, a-D-ribose-1-phosphate, D-xylulose 5-phosphate, D-ribofuranose 5-phosphate, aldehydo-D-arabinose 5-phosphate, D-arabinofuranose 5-phosphate, L-ribulose 5-phosphate, L-xylulose 5-phosphate, L(or D)-ribulose 5-phosphate	5067.33	0.10175
347	glycine_74.026	Coculture	1	7546.66	GLY	GLY, CPD-320, CPD-14534	glycine, aci-nitroethane, glycolamide	3953.33	0
348	glycine_74.026	Coculture	2	7546.66	GLY	GLY, CPD-320, CPD-14534	glycine, aci-nitroethane, glycolamide	3979.33	0.00315496
349	glycine_74.026	Coculture	3	7546.66	GLY	GLY, CPD-320, CPD-14534	glycine, aci-nitroethane, glycolamide	5324.5	0.166384
350	glycine_74.026	Coculture	4	7546.66	GLY	GLY, CPD-320, CPD-14534	glycine, aci-nitroethane, glycolamide	6655	0.327832
351	glycine_74.026	Coculture	5	7546.66	GLY	GLY, CPD-320, CPD-14534	glycine, aci-nitroethane, glycolamide	8761.67	0.583465
352	glycine_74.026	Coculture	6	7546.66	GLY	GLY, CPD-320, CPD-14534	glycine, aci-nitroethane, glycolamide	11117.7	0.869352
353	glycine_74.026	Coculture	7	7546.66	GLY	GLY, CPD-320, CPD-14534	glycine, aci-nitroethane, glycolamide	10228.7	0.761477
354	glycine_74.026	Coculture	8	7546.66	GLY	GLY, CPD-320, CPD-14534	glycine, aci-nitroethane, glycolamide	10450.7	0.788416
355	glycine_74.026	Coculture	9	7546.66	GLY	GLY, CPD-320, CPD-14534	glycine, aci-nitroethane, glycolamide	12194.3	1
356	glycine_74.026	Coculture	10	7546.66	GLY	GLY, CPD-320, CPD-14534	glycine, aci-nitroethane, glycolamide	10863.3	0.83849
357	L-ascorbate_175.023	Coculture	1	3651.43	ASCORBATE	ASCORBATE, D-GLUCURONOLACTONE, 4S5S-45-DIHYDROXY-26-DIOXOHEXANOATE, CPD-17705, CPD-37, CPD-343, CPD-13122, CPD-329	L-ascorbate, D-glucurono-6,3-lactone, (4S,5S)-4,5-dihydroxy-2,6-dioxohexanoate, 4-deoxy-L-erythro-hex-4-enopyranuronate, 5-dehydro-4-deoxy-D-glucuronate, 3-deoxy-D-glycero-2,5-hexodiulosonate, 4-deoxy-L-threo-hex-4-enopyranuronate, L-xylo-hex-3-ulono-1,4-lactone	2744.67	0
358	L-ascorbate_175.023	Coculture	2	3651.43	ASCORBATE	ASCORBATE, D-GLUCURONOLACTONE, 4S5S-45-DIHYDROXY-26-DIOXOHEXANOATE, CPD-17705, CPD-37, CPD-343, CPD-13122, CPD-329	L-ascorbate, D-glucurono-6,3-lactone, (4S,5S)-4,5-dihydroxy-2,6-dioxohexanoate, 4-deoxy-L-erythro-hex-4-enopyranuronate, 5-dehydro-4-deoxy-D-glucuronate, 3-deoxy-D-glycero-2,5-hexodiulosonate, 4-deoxy-L-threo-hex-4-enopyranuronate, L-xylo-hex-3-ulono-1,4-lactone	3109.67	0.0116126
359	L-ascorbate_175.023	Coculture	3	3651.43	ASCORBATE	ASCORBATE, D-GLUCURONOLACTONE, 4S5S-45-DIHYDROXY-26-DIOXOHEXANOATE, CPD-17705, CPD-37, CPD-343, CPD-13122, CPD-329	L-ascorbate, D-glucurono-6,3-lactone, (4S,5S)-4,5-dihydroxy-2,6-dioxohexanoate, 4-deoxy-L-erythro-hex-4-enopyranuronate, 5-dehydro-4-deoxy-D-glucuronate, 3-deoxy-D-glycero-2,5-hexodiulosonate, 4-deoxy-L-threo-hex-4-enopyranuronate, L-xylo-hex-3-ulono-1,4-lactone	3804	0.0337031
360	L-ascorbate_175.023	Coculture	4	3651.43	ASCORBATE	ASCORBATE, D-GLUCURONOLACTONE, 4S5S-45-DIHYDROXY-26-DIOXOHEXANOATE, CPD-17705, CPD-37, CPD-343, CPD-13122, CPD-329	L-ascorbate, D-glucurono-6,3-lactone, (4S,5S)-4,5-dihydroxy-2,6-dioxohexanoate, 4-deoxy-L-erythro-hex-4-enopyranuronate, 5-dehydro-4-deoxy-D-glucuronate, 3-deoxy-D-glycero-2,5-hexodiulosonate, 4-deoxy-L-threo-hex-4-enopyranuronate, L-xylo-hex-3-ulono-1,4-lactone	6379.33	0.115638
361	L-ascorbate_175.023	Coculture	5	3651.43	ASCORBATE	ASCORBATE, D-GLUCURONOLACTONE, 4S5S-45-DIHYDROXY-26-DIOXOHEXANOATE, CPD-17705, CPD-37, CPD-343, CPD-13122, CPD-329	L-ascorbate, D-glucurono-6,3-lactone, (4S,5S)-4,5-dihydroxy-2,6-dioxohexanoate, 4-deoxy-L-erythro-hex-4-enopyranuronate, 5-dehydro-4-deoxy-D-glucuronate, 3-deoxy-D-glycero-2,5-hexodiulosonate, 4-deoxy-L-threo-hex-4-enopyranuronate, L-xylo-hex-3-ulono-1,4-lactone	5751.67	0.0956689
362	L-ascorbate_175.023	Coculture	6	3651.43	ASCORBATE	ASCORBATE, D-GLUCURONOLACTONE, 4S5S-45-DIHYDROXY-26-DIOXOHEXANOATE, CPD-17705, CPD-37, CPD-343, CPD-13122, CPD-329	L-ascorbate, D-glucurono-6,3-lactone, (4S,5S)-4,5-dihydroxy-2,6-dioxohexanoate, 4-deoxy-L-erythro-hex-4-enopyranuronate, 5-dehydro-4-deoxy-D-glucuronate, 3-deoxy-D-glycero-2,5-hexodiulosonate, 4-deoxy-L-threo-hex-4-enopyranuronate, L-xylo-hex-3-ulono-1,4-lactone	12555	0.31212
363	L-ascorbate_175.023	Coculture	7	3651.43	ASCORBATE	ASCORBATE, D-GLUCURONOLACTONE, 4S5S-45-DIHYDROXY-26-DIOXOHEXANOATE, CPD-17705, CPD-37, CPD-343, CPD-13122, CPD-329	L-ascorbate, D-glucurono-6,3-lactone, (4S,5S)-4,5-dihydroxy-2,6-dioxohexanoate, 4-deoxy-L-erythro-hex-4-enopyranuronate, 5-dehydro-4-deoxy-D-glucuronate, 3-deoxy-D-glycero-2,5-hexodiulosonate, 4-deoxy-L-threo-hex-4-enopyranuronate, L-xylo-hex-3-ulono-1,4-lactone	13178.7	0.331962
364	L-ascorbate_175.023	Coculture	8	3651.43	ASCORBATE	ASCORBATE, D-GLUCURONOLACTONE, 4S5S-45-DIHYDROXY-26-DIOXOHEXANOATE, CPD-17705, CPD-37, CPD-343, CPD-13122, CPD-329	L-ascorbate, D-glucurono-6,3-lactone, (4S,5S)-4,5-dihydroxy-2,6-dioxohexanoate, 4-deoxy-L-erythro-hex-4-enopyranuronate, 5-dehydro-4-deoxy-D-glucuronate, 3-deoxy-D-glycero-2,5-hexodiulosonate, 4-deoxy-L-threo-hex-4-enopyranuronate, L-xylo-hex-3-ulono-1,4-lactone	34176	1
365	L-ascorbate_175.023	Coculture	9	3651.43	ASCORBATE	ASCORBATE, D-GLUCURONOLACTONE, 4S5S-45-DIHYDROXY-26-DIOXOHEXANOATE, CPD-17705, CPD-37, CPD-343, CPD-13122, CPD-329	L-ascorbate, D-glucurono-6,3-lactone, (4S,5S)-4,5-dihydroxy-2,6-dioxohexanoate, 4-deoxy-L-erythro-hex-4-enopyranuronate, 5-dehydro-4-deoxy-D-glucuronate, 3-deoxy-D-glycero-2,5-hexodiulosonate, 4-deoxy-L-threo-hex-4-enopyranuronate, L-xylo-hex-3-ulono-1,4-lactone	4805	0.0655503
366	L-ascorbate_175.023	Coculture	10	3651.43	ASCORBATE	ASCORBATE, D-GLUCURONOLACTONE, 4S5S-45-DIHYDROXY-26-DIOXOHEXANOATE, CPD-17705, CPD-37, CPD-343, CPD-13122, CPD-329	L-ascorbate, D-glucurono-6,3-lactone, (4S,5S)-4,5-dihydroxy-2,6-dioxohexanoate, 4-deoxy-L-erythro-hex-4-enopyranuronate, 5-dehydro-4-deoxy-D-glucuronate, 3-deoxy-D-glycero-2,5-hexodiulosonate, 4-deoxy-L-threo-hex-4-enopyranuronate, L-xylo-hex-3-ulono-1,4-lactone	4087.33	0.0427175
367	L-aspartate 4-semialdehyde_116.035	Coculture	1	7006.11	L-ASPARTATE-SEMIALDEHYDE	L-ASPARTATE-SEMIALDEHYDE, AMINO-OXOBUT	L-aspartate 4-semialdehyde, L-2-amino-3-oxobutanoate	5357.33	0
368	L-aspartate 4-semialdehyde_116.035	Coculture	2	7006.11	L-ASPARTATE-SEMIALDEHYDE	L-ASPARTATE-SEMIALDEHYDE, AMINO-OXOBUT	L-aspartate 4-semialdehyde, L-2-amino-3-oxobutanoate	6161	0.0902185
369	L-aspartate 4-semialdehyde_116.035	Coculture	3	7006.11	L-ASPARTATE-SEMIALDEHYDE	L-ASPARTATE-SEMIALDEHYDE, AMINO-OXOBUT	L-aspartate 4-semialdehyde, L-2-amino-3-oxobutanoate	6844.5	0.166947
370	L-aspartate 4-semialdehyde_116.035	Coculture	4	7006.11	L-ASPARTATE-SEMIALDEHYDE	L-ASPARTATE-SEMIALDEHYDE, AMINO-OXOBUT	L-aspartate 4-semialdehyde, L-2-amino-3-oxobutanoate	8998	0.408696
371	L-aspartate 4-semialdehyde_116.035	Coculture	5	7006.11	L-ASPARTATE-SEMIALDEHYDE	L-ASPARTATE-SEMIALDEHYDE, AMINO-OXOBUT	L-aspartate 4-semialdehyde, L-2-amino-3-oxobutanoate	11359	0.673739
372	L-aspartate 4-semialdehyde_116.035	Coculture	6	7006.11	L-ASPARTATE-SEMIALDEHYDE	L-ASPARTATE-SEMIALDEHYDE, AMINO-OXOBUT	L-aspartate 4-semialdehyde, L-2-amino-3-oxobutanoate	14169	0.989186
373	L-aspartate 4-semialdehyde_116.035	Coculture	7	7006.11	L-ASPARTATE-SEMIALDEHYDE	L-ASPARTATE-SEMIALDEHYDE, AMINO-OXOBUT	L-aspartate 4-semialdehyde, L-2-amino-3-oxobutanoate	13128.7	0.872399
374	L-aspartate 4-semialdehyde_116.035	Coculture	8	7006.11	L-ASPARTATE-SEMIALDEHYDE	L-ASPARTATE-SEMIALDEHYDE, AMINO-OXOBUT	L-aspartate 4-semialdehyde, L-2-amino-3-oxobutanoate	13039.7	0.862408
375	L-aspartate 4-semialdehyde_116.035	Coculture	9	7006.11	L-ASPARTATE-SEMIALDEHYDE	L-ASPARTATE-SEMIALDEHYDE, AMINO-OXOBUT	L-aspartate 4-semialdehyde, L-2-amino-3-oxobutanoate	14265.3	1
376	L-aspartate 4-semialdehyde_116.035	Coculture	10	7006.11	L-ASPARTATE-SEMIALDEHYDE	L-ASPARTATE-SEMIALDEHYDE, AMINO-OXOBUT	L-aspartate 4-semialdehyde, L-2-amino-3-oxobutanoate	11139	0.649042
377	L-aspartate_132.032	Coculture	1	3870.91	L-ASPARTATE	L-ASPARTATE, CPD-302	L-aspartate, D-aspartate	2660.67	0
378	L-aspartate_132.032	Coculture	2	3870.91	L-ASPARTATE	L-ASPARTATE, CPD-302	L-aspartate, D-aspartate	3383.67	0.196236
379	L-aspartate_132.032	Coculture	3	3870.91	L-ASPARTATE	L-ASPARTATE, CPD-302	L-aspartate, D-aspartate	3872.5	0.328915
380	L-aspartate_132.032	Coculture	4	3870.91	L-ASPARTATE	L-ASPARTATE, CPD-302	L-aspartate, D-aspartate	4644	0.538315
381	L-aspartate_132.032	Coculture	5	3870.91	L-ASPARTATE	L-ASPARTATE, CPD-302	L-aspartate, D-aspartate	4209	0.420248
382	L-aspartate_132.032	Coculture	6	3870.91	L-ASPARTATE	L-ASPARTATE, CPD-302	L-aspartate, D-aspartate	4851.33	0.59459
383	L-aspartate_132.032	Coculture	7	3870.91	L-ASPARTATE	L-ASPARTATE, CPD-302	L-aspartate, D-aspartate	6345	1
384	L-aspartate_132.032	Coculture	8	3870.91	L-ASPARTATE	L-ASPARTATE, CPD-302	L-aspartate, D-aspartate	5140.67	0.67312
385	L-aspartate_132.032	Coculture	9	3870.91	L-ASPARTATE	L-ASPARTATE, CPD-302	L-aspartate, D-aspartate	5314.33	0.720257
386	L-aspartate_132.032	Coculture	10	3870.91	L-ASPARTATE	L-ASPARTATE, CPD-302	L-aspartate, D-aspartate	5469	0.762236
387	L-glutamate-5-semialdehyde_130.051	Coculture	1	4656.42	L-GLUTAMATE_GAMMA-SEMIALDEHYDE	L-GLUTAMATE_GAMMA-SEMIALDEHYDE, 5-AMINO-LEVULINATE, GLUTAMATE-1-SEMIALDEHYDE, 4-HYDROXY-L-PROLINE, CIS-4-HYDROXY-D-PROLINE	L-glutamate-5-semialdehyde, 5-aminolevulinate, (S)-4-amino-5-oxopentanoate, trans-4-hydroxy-L-proline, cis-4-hydroxy-D-proline	3484.33	0
388	L-glutamate-5-semialdehyde_130.051	Coculture	2	4656.42	L-GLUTAMATE_GAMMA-SEMIALDEHYDE	L-GLUTAMATE_GAMMA-SEMIALDEHYDE, 5-AMINO-LEVULINATE, GLUTAMATE-1-SEMIALDEHYDE, 4-HYDROXY-L-PROLINE, CIS-4-HYDROXY-D-PROLINE	L-glutamate-5-semialdehyde, 5-aminolevulinate, (S)-4-amino-5-oxopentanoate, trans-4-hydroxy-L-proline, cis-4-hydroxy-D-proline	3793	0.0464533
389	L-glutamate-5-semialdehyde_130.051	Coculture	3	4656.42	L-GLUTAMATE_GAMMA-SEMIALDEHYDE	L-GLUTAMATE_GAMMA-SEMIALDEHYDE, 5-AMINO-LEVULINATE, GLUTAMATE-1-SEMIALDEHYDE, 4-HYDROXY-L-PROLINE, CIS-4-HYDROXY-D-PROLINE	L-glutamate-5-semialdehyde, 5-aminolevulinate, (S)-4-amino-5-oxopentanoate, trans-4-hydroxy-L-proline, cis-4-hydroxy-D-proline	3605	0.0181599
390	L-glutamate-5-semialdehyde_130.051	Coculture	4	4656.42	L-GLUTAMATE_GAMMA-SEMIALDEHYDE	L-GLUTAMATE_GAMMA-SEMIALDEHYDE, 5-AMINO-LEVULINATE, GLUTAMATE-1-SEMIALDEHYDE, 4-HYDROXY-L-PROLINE, CIS-4-HYDROXY-D-PROLINE	L-glutamate-5-semialdehyde, 5-aminolevulinate, (S)-4-amino-5-oxopentanoate, trans-4-hydroxy-L-proline, cis-4-hydroxy-D-proline	3796.33	0.046955
391	L-glutamate-5-semialdehyde_130.051	Coculture	5	4656.42	L-GLUTAMATE_GAMMA-SEMIALDEHYDE	L-GLUTAMATE_GAMMA-SEMIALDEHYDE, 5-AMINO-LEVULINATE, GLUTAMATE-1-SEMIALDEHYDE, 4-HYDROXY-L-PROLINE, CIS-4-HYDROXY-D-PROLINE	L-glutamate-5-semialdehyde, 5-aminolevulinate, (S)-4-amino-5-oxopentanoate, trans-4-hydroxy-L-proline, cis-4-hydroxy-D-proline	4472	0.148641
392	L-glutamate-5-semialdehyde_130.051	Coculture	6	4656.42	L-GLUTAMATE_GAMMA-SEMIALDEHYDE	L-GLUTAMATE_GAMMA-SEMIALDEHYDE, 5-AMINO-LEVULINATE, GLUTAMATE-1-SEMIALDEHYDE, 4-HYDROXY-L-PROLINE, CIS-4-HYDROXY-D-PROLINE	L-glutamate-5-semialdehyde, 5-aminolevulinate, (S)-4-amino-5-oxopentanoate, trans-4-hydroxy-L-proline, cis-4-hydroxy-D-proline	4756	0.191382
393	L-glutamate-5-semialdehyde_130.051	Coculture	7	4656.42	L-GLUTAMATE_GAMMA-SEMIALDEHYDE	L-GLUTAMATE_GAMMA-SEMIALDEHYDE, 5-AMINO-LEVULINATE, GLUTAMATE-1-SEMIALDEHYDE, 4-HYDROXY-L-PROLINE, CIS-4-HYDROXY-D-PROLINE	L-glutamate-5-semialdehyde, 5-aminolevulinate, (S)-4-amino-5-oxopentanoate, trans-4-hydroxy-L-proline, cis-4-hydroxy-D-proline	4978	0.224792
394	L-glutamate-5-semialdehyde_130.051	Coculture	8	4656.42	L-GLUTAMATE_GAMMA-SEMIALDEHYDE	L-GLUTAMATE_GAMMA-SEMIALDEHYDE, 5-AMINO-LEVULINATE, GLUTAMATE-1-SEMIALDEHYDE, 4-HYDROXY-L-PROLINE, CIS-4-HYDROXY-D-PROLINE	L-glutamate-5-semialdehyde, 5-aminolevulinate, (S)-4-amino-5-oxopentanoate, trans-4-hydroxy-L-proline, cis-4-hydroxy-D-proline	5031.67	0.232868
395	L-glutamate-5-semialdehyde_130.051	Coculture	9	4656.42	L-GLUTAMATE_GAMMA-SEMIALDEHYDE	L-GLUTAMATE_GAMMA-SEMIALDEHYDE, 5-AMINO-LEVULINATE, GLUTAMATE-1-SEMIALDEHYDE, 4-HYDROXY-L-PROLINE, CIS-4-HYDROXY-D-PROLINE	L-glutamate-5-semialdehyde, 5-aminolevulinate, (S)-4-amino-5-oxopentanoate, trans-4-hydroxy-L-proline, cis-4-hydroxy-D-proline	10129	1
396	L-glutamate-5-semialdehyde_130.051	Coculture	10	4656.42	L-GLUTAMATE_GAMMA-SEMIALDEHYDE	L-GLUTAMATE_GAMMA-SEMIALDEHYDE, 5-AMINO-LEVULINATE, GLUTAMATE-1-SEMIALDEHYDE, 4-HYDROXY-L-PROLINE, CIS-4-HYDROXY-D-PROLINE	L-glutamate-5-semialdehyde, 5-aminolevulinate, (S)-4-amino-5-oxopentanoate, trans-4-hydroxy-L-proline, cis-4-hydroxy-D-proline	9798.33	0.950236
397	L-glutamate_146.046	Coculture	1	30505.9	GLT	GLT, ACETYLSERINE, D-GLT	L-glutamate, O-acetyl-L-serine, D-glutamate	26017	0
398	L-glutamate_146.046	Coculture	2	30505.9	GLT	GLT, ACETYLSERINE, D-GLT	L-glutamate, O-acetyl-L-serine, D-glutamate	33302.7	0.0540015
399	L-glutamate_146.046	Coculture	3	30505.9	GLT	GLT, ACETYLSERINE, D-GLT	L-glutamate, O-acetyl-L-serine, D-glutamate	40066.5	0.104135
400	L-glutamate_146.046	Coculture	4	30505.9	GLT	GLT, ACETYLSERINE, D-GLT	L-glutamate, O-acetyl-L-serine, D-glutamate	53621	0.204601
401	L-glutamate_146.046	Coculture	5	30505.9	GLT	GLT, ACETYLSERINE, D-GLT	L-glutamate, O-acetyl-L-serine, D-glutamate	46080	0.148707
402	L-glutamate_146.046	Coculture	6	30505.9	GLT	GLT, ACETYLSERINE, D-GLT	L-glutamate, O-acetyl-L-serine, D-glutamate	111558	0.634032
403	L-glutamate_146.046	Coculture	7	30505.9	GLT	GLT, ACETYLSERINE, D-GLT	L-glutamate, O-acetyl-L-serine, D-glutamate	160933	1
404	L-glutamate_146.046	Coculture	8	30505.9	GLT	GLT, ACETYLSERINE, D-GLT	L-glutamate, O-acetyl-L-serine, D-glutamate	116725	0.672332
405	L-glutamate_146.046	Coculture	9	30505.9	GLT	GLT, ACETYLSERINE, D-GLT	L-glutamate, O-acetyl-L-serine, D-glutamate	51728.7	0.190575
406	L-glutamate_146.046	Coculture	10	30505.9	GLT	GLT, ACETYLSERINE, D-GLT	L-glutamate, O-acetyl-L-serine, D-glutamate	53247	0.201829
407	N-acetyl-L-glutamate_188.058	Coculture	1	8661.23	ACETYL-GLU	ACETYL-GLU, L-ALPHA-AMINO-EPSILON-KETO-PIMELATE	N-acetyl-L-glutamate, L-a-amino-e-keto-pimelate	7793.33	0
408	N-acetyl-L-glutamate_188.058	Coculture	2	8661.23	ACETYL-GLU	ACETYL-GLU, L-ALPHA-AMINO-EPSILON-KETO-PIMELATE	N-acetyl-L-glutamate, L-a-amino-e-keto-pimelate	9011.67	0.127361
409	N-acetyl-L-glutamate_188.058	Coculture	3	8661.23	ACETYL-GLU	ACETYL-GLU, L-ALPHA-AMINO-EPSILON-KETO-PIMELATE	N-acetyl-L-glutamate, L-a-amino-e-keto-pimelate	10174.5	0.24892
410	N-acetyl-L-glutamate_188.058	Coculture	4	8661.23	ACETYL-GLU	ACETYL-GLU, L-ALPHA-AMINO-EPSILON-KETO-PIMELATE	N-acetyl-L-glutamate, L-a-amino-e-keto-pimelate	11926	0.432016
411	N-acetyl-L-glutamate_188.058	Coculture	5	8661.23	ACETYL-GLU	ACETYL-GLU, L-ALPHA-AMINO-EPSILON-KETO-PIMELATE	N-acetyl-L-glutamate, L-a-amino-e-keto-pimelate	12290.7	0.470137
412	N-acetyl-L-glutamate_188.058	Coculture	6	8661.23	ACETYL-GLU	ACETYL-GLU, L-ALPHA-AMINO-EPSILON-KETO-PIMELATE	N-acetyl-L-glutamate, L-a-amino-e-keto-pimelate	12971	0.541257
413	N-acetyl-L-glutamate_188.058	Coculture	7	8661.23	ACETYL-GLU	ACETYL-GLU, L-ALPHA-AMINO-EPSILON-KETO-PIMELATE	N-acetyl-L-glutamate, L-a-amino-e-keto-pimelate	15410.3	0.796258
414	N-acetyl-L-glutamate_188.058	Coculture	8	8661.23	ACETYL-GLU	ACETYL-GLU, L-ALPHA-AMINO-EPSILON-KETO-PIMELATE	N-acetyl-L-glutamate, L-a-amino-e-keto-pimelate	14534	0.704648
415	N-acetyl-L-glutamate_188.058	Coculture	9	8661.23	ACETYL-GLU	ACETYL-GLU, L-ALPHA-AMINO-EPSILON-KETO-PIMELATE	N-acetyl-L-glutamate, L-a-amino-e-keto-pimelate	17359.3	1
416	N-acetyl-L-glutamate_188.058	Coculture	10	8661.23	ACETYL-GLU	ACETYL-GLU, L-ALPHA-AMINO-EPSILON-KETO-PIMELATE	N-acetyl-L-glutamate, L-a-amino-e-keto-pimelate	15190.3	0.773259
417	pyruvate_87.009	Coculture	1	122024	PYRUVATE	PYRUVATE, MALONATE-S-ALD	pyruvate, 3-oxopropanoate	89589	0
418	pyruvate_87.009	Coculture	2	122024	PYRUVATE	PYRUVATE, MALONATE-S-ALD	pyruvate, 3-oxopropanoate	95472.3	0.0290878
419	pyruvate_87.009	Coculture	3	122024	PYRUVATE	PYRUVATE, MALONATE-S-ALD	pyruvate, 3-oxopropanoate	97725.5	0.0402277
420	pyruvate_87.009	Coculture	4	122024	PYRUVATE	PYRUVATE, MALONATE-S-ALD	pyruvate, 3-oxopropanoate	109457	0.0982312
421	pyruvate_87.009	Coculture	5	122024	PYRUVATE	PYRUVATE, MALONATE-S-ALD	pyruvate, 3-oxopropanoate	109469	0.0982872
422	pyruvate_87.009	Coculture	6	122024	PYRUVATE	PYRUVATE, MALONATE-S-ALD	pyruvate, 3-oxopropanoate	171198	0.403482
423	pyruvate_87.009	Coculture	7	122024	PYRUVATE	PYRUVATE, MALONATE-S-ALD	pyruvate, 3-oxopropanoate	173973	0.417205
424	pyruvate_87.009	Coculture	8	122024	PYRUVATE	PYRUVATE, MALONATE-S-ALD	pyruvate, 3-oxopropanoate	291850	1
425	pyruvate_87.009	Coculture	9	122024	PYRUVATE	PYRUVATE, MALONATE-S-ALD	pyruvate, 3-oxopropanoate	106357	0.0829011
426	pyruvate_87.009	Coculture	10	122024	PYRUVATE	PYRUVATE, MALONATE-S-ALD	pyruvate, 3-oxopropanoate	101831	0.0605274

## Sheet: Weak Buffer Metabolomic Data
	annotation_ion	experiment	time	LOD	topbiocycID	IsomerbiocycID	Isomerannotation	intensity	scaled_intensity
1	(2R)-2,3-dihydroxy-3-methylbutanoate_133.046	Monoculture	1	10543.6	CPD-13357	CPD-13357, 2-DEOXYRIBOSE	(2R)-2,3-dihydroxy-3-methylbutanoate, 2'-deoxyribose	9596.33	0.0600628
2	(2R)-2,3-dihydroxy-3-methylbutanoate_133.046	Monoculture	2	10543.6	CPD-13357	CPD-13357, 2-DEOXYRIBOSE	(2R)-2,3-dihydroxy-3-methylbutanoate, 2'-deoxyribose	9462.33	0
3	(2R)-2,3-dihydroxy-3-methylbutanoate_133.046	Monoculture	3	10543.6	CPD-13357	CPD-13357, 2-DEOXYRIBOSE	(2R)-2,3-dihydroxy-3-methylbutanoate, 2'-deoxyribose	10653	0.533692
4	(2R)-2,3-dihydroxy-3-methylbutanoate_133.046	Monoculture	4	10543.6	CPD-13357	CPD-13357, 2-DEOXYRIBOSE	(2R)-2,3-dihydroxy-3-methylbutanoate, 2'-deoxyribose	11693.3	1
5	(2R)-2,3-dihydroxy-3-methylbutanoate_133.046	Monoculture	5	10543.6	CPD-13357	CPD-13357, 2-DEOXYRIBOSE	(2R)-2,3-dihydroxy-3-methylbutanoate, 2'-deoxyribose	10657	0.535485
6	(2R)-2,3-dihydroxy-3-methylbutanoate_133.046	Monoculture	6	10543.6	CPD-13357	CPD-13357, 2-DEOXYRIBOSE	(2R)-2,3-dihydroxy-3-methylbutanoate, 2'-deoxyribose	11606	0.960855
7	(2R)-2,3-dihydroxy-3-methylbutanoate_133.046	Monoculture	7	10543.6	CPD-13357	CPD-13357, 2-DEOXYRIBOSE	(2R)-2,3-dihydroxy-3-methylbutanoate, 2'-deoxyribose	11286	0.817421
8	(2R)-2,3-dihydroxy-3-methylbutanoate_133.046	Monoculture	8	10543.6	CPD-13357	CPD-13357, 2-DEOXYRIBOSE	(2R)-2,3-dihydroxy-3-methylbutanoate, 2'-deoxyribose	11193.7	0.776035
9	(2R)-2,3-dihydroxy-3-methylbutanoate_133.046	Monoculture	9	10543.6	CPD-13357	CPD-13357, 2-DEOXYRIBOSE	(2R)-2,3-dihydroxy-3-methylbutanoate, 2'-deoxyribose	11653	0.981921
10	(R)-citramalate, (2R,3S)-3-methylmalate_147.031	Monoculture	1	10722.4	CPD-31, CPD-7066	CPD-31, CPD-7066, R-2-HYDROXYGLUTARATE, CPD-368, CPD-381, CPD-1134, D-XYLONO-14-LACTONE	(R)-citramalate, (2R,3S)-3-methylmalate, (R)-2-hydroxyglutarate, L-arabinono-1,4-lactone, (S)-2-hydroxyglutarate, 2-dehydro-3-deoxy-L-arabinonate, D-xylono-1,4-lactone	9460	0
11	(R)-citramalate, (2R,3S)-3-methylmalate_147.031	Monoculture	2	10722.4	CPD-31, CPD-7066	CPD-31, CPD-7066, R-2-HYDROXYGLUTARATE, CPD-368, CPD-381, CPD-1134, D-XYLONO-14-LACTONE	(R)-citramalate, (2R,3S)-3-methylmalate, (R)-2-hydroxyglutarate, L-arabinono-1,4-lactone, (S)-2-hydroxyglutarate, 2-dehydro-3-deoxy-L-arabinonate, D-xylono-1,4-lactone	9793	0.0861058
12	(R)-citramalate, (2R,3S)-3-methylmalate_147.031	Monoculture	3	10722.4	CPD-31, CPD-7066	CPD-31, CPD-7066, R-2-HYDROXYGLUTARATE, CPD-368, CPD-381, CPD-1134, D-XYLONO-14-LACTONE	(R)-citramalate, (2R,3S)-3-methylmalate, (R)-2-hydroxyglutarate, L-arabinono-1,4-lactone, (S)-2-hydroxyglutarate, 2-dehydro-3-deoxy-L-arabinonate, D-xylono-1,4-lactone	10299.5	0.217075
13	(R)-citramalate, (2R,3S)-3-methylmalate_147.031	Monoculture	4	10722.4	CPD-31, CPD-7066	CPD-31, CPD-7066, R-2-HYDROXYGLUTARATE, CPD-368, CPD-381, CPD-1134, D-XYLONO-14-LACTONE	(R)-citramalate, (2R,3S)-3-methylmalate, (R)-2-hydroxyglutarate, L-arabinono-1,4-lactone, (S)-2-hydroxyglutarate, 2-dehydro-3-deoxy-L-arabinonate, D-xylono-1,4-lactone	11951.7	0.644285
14	(R)-citramalate, (2R,3S)-3-methylmalate_147.031	Monoculture	5	10722.4	CPD-31, CPD-7066	CPD-31, CPD-7066, R-2-HYDROXYGLUTARATE, CPD-368, CPD-381, CPD-1134, D-XYLONO-14-LACTONE	(R)-citramalate, (2R,3S)-3-methylmalate, (R)-2-hydroxyglutarate, L-arabinono-1,4-lactone, (S)-2-hydroxyglutarate, 2-dehydro-3-deoxy-L-arabinonate, D-xylono-1,4-lactone	11892	0.628857
15	(R)-citramalate, (2R,3S)-3-methylmalate_147.031	Monoculture	6	10722.4	CPD-31, CPD-7066	CPD-31, CPD-7066, R-2-HYDROXYGLUTARATE, CPD-368, CPD-381, CPD-1134, D-XYLONO-14-LACTONE	(R)-citramalate, (2R,3S)-3-methylmalate, (R)-2-hydroxyglutarate, L-arabinono-1,4-lactone, (S)-2-hydroxyglutarate, 2-dehydro-3-deoxy-L-arabinonate, D-xylono-1,4-lactone	12712	0.84089
16	(R)-citramalate, (2R,3S)-3-methylmalate_147.031	Monoculture	7	10722.4	CPD-31, CPD-7066	CPD-31, CPD-7066, R-2-HYDROXYGLUTARATE, CPD-368, CPD-381, CPD-1134, D-XYLONO-14-LACTONE	(R)-citramalate, (2R,3S)-3-methylmalate, (R)-2-hydroxyglutarate, L-arabinono-1,4-lactone, (S)-2-hydroxyglutarate, 2-dehydro-3-deoxy-L-arabinonate, D-xylono-1,4-lactone	12997	0.914584
17	(R)-citramalate, (2R,3S)-3-methylmalate_147.031	Monoculture	8	10722.4	CPD-31, CPD-7066	CPD-31, CPD-7066, R-2-HYDROXYGLUTARATE, CPD-368, CPD-381, CPD-1134, D-XYLONO-14-LACTONE	(R)-citramalate, (2R,3S)-3-methylmalate, (R)-2-hydroxyglutarate, L-arabinono-1,4-lactone, (S)-2-hydroxyglutarate, 2-dehydro-3-deoxy-L-arabinonate, D-xylono-1,4-lactone	13327.3	1
18	(R)-citramalate, (2R,3S)-3-methylmalate_147.031	Monoculture	9	10722.4	CPD-31, CPD-7066	CPD-31, CPD-7066, R-2-HYDROXYGLUTARATE, CPD-368, CPD-381, CPD-1134, D-XYLONO-14-LACTONE	(R)-citramalate, (2R,3S)-3-methylmalate, (R)-2-hydroxyglutarate, L-arabinono-1,4-lactone, (S)-2-hydroxyglutarate, 2-dehydro-3-deoxy-L-arabinonate, D-xylono-1,4-lactone	13275	0.986468
19	(R)-glycerate_105.019	Monoculture	1	973.842	GLYCERATE	GLYCERATE	(R)-glycerate	781	0.00773134
20	(R)-glycerate_105.019	Monoculture	2	973.842	GLYCERATE	GLYCERATE	(R)-glycerate	749	0
21	(R)-glycerate_105.019	Monoculture	3	973.842	GLYCERATE	GLYCERATE	(R)-glycerate	2965.5	0.535516
22	(R)-glycerate_105.019	Monoculture	4	973.842	GLYCERATE	GLYCERATE	(R)-glycerate	4198	0.833293
23	(R)-glycerate_105.019	Monoculture	5	973.842	GLYCERATE	GLYCERATE	(R)-glycerate	4701	0.95482
24	(R)-glycerate_105.019	Monoculture	6	973.842	GLYCERATE	GLYCERATE	(R)-glycerate	4888	1
25	(R)-glycerate_105.019	Monoculture	7	973.842	GLYCERATE	GLYCERATE	(R)-glycerate	4164.33	0.825159
26	(R)-glycerate_105.019	Monoculture	8	973.842	GLYCERATE	GLYCERATE	(R)-glycerate	4566.33	0.922284
27	(R)-glycerate_105.019	Monoculture	9	973.842	GLYCERATE	GLYCERATE	(R)-glycerate	4625.33	0.936539
28	(S)-2-acetolactate, autoinducer 2_131.035	Monoculture	1	4647.45	2-ACETO-LACTATE, DIHYDROXYPENTANEDIONE	2-ACETO-LACTATE, DIHYDROXYPENTANEDIONE, 4-HYDROXY-2-KETOVALERATE, CPD-10773, CPD-10775, CPD-14442, GLUTARATE	(S)-2-acetolactate, autoinducer 2, (S)-4-hydroxy-2-oxopentanoate, (2R,4S)-2-methyl-2,4-dihydroxydihydrofuran-3-one, (2S,4S)-2-methyl-2,4-dihydroxydihydrofuran-3-one, (2Z)-2,4-dihydroxypent-2-enoate, glutarate	4270.67	0
29	(S)-2-acetolactate, autoinducer 2_131.035	Monoculture	2	4647.45	2-ACETO-LACTATE, DIHYDROXYPENTANEDIONE	2-ACETO-LACTATE, DIHYDROXYPENTANEDIONE, 4-HYDROXY-2-KETOVALERATE, CPD-10773, CPD-10775, CPD-14442, GLUTARATE	(S)-2-acetolactate, autoinducer 2, (S)-4-hydroxy-2-oxopentanoate, (2R,4S)-2-methyl-2,4-dihydroxydihydrofuran-3-one, (2S,4S)-2-methyl-2,4-dihydroxydihydrofuran-3-one, (2Z)-2,4-dihydroxypent-2-enoate, glutarate	4787.67	0.518556
30	(S)-2-acetolactate, autoinducer 2_131.035	Monoculture	3	4647.45	2-ACETO-LACTATE, DIHYDROXYPENTANEDIONE	2-ACETO-LACTATE, DIHYDROXYPENTANEDIONE, 4-HYDROXY-2-KETOVALERATE, CPD-10773, CPD-10775, CPD-14442, GLUTARATE	(S)-2-acetolactate, autoinducer 2, (S)-4-hydroxy-2-oxopentanoate, (2R,4S)-2-methyl-2,4-dihydroxydihydrofuran-3-one, (2S,4S)-2-methyl-2,4-dihydroxydihydrofuran-3-one, (2Z)-2,4-dihydroxypent-2-enoate, glutarate	4636	0.366433
31	(S)-2-acetolactate, autoinducer 2_131.035	Monoculture	4	4647.45	2-ACETO-LACTATE, DIHYDROXYPENTANEDIONE	2-ACETO-LACTATE, DIHYDROXYPENTANEDIONE, 4-HYDROXY-2-KETOVALERATE, CPD-10773, CPD-10775, CPD-14442, GLUTARATE	(S)-2-acetolactate, autoinducer 2, (S)-4-hydroxy-2-oxopentanoate, (2R,4S)-2-methyl-2,4-dihydroxydihydrofuran-3-one, (2S,4S)-2-methyl-2,4-dihydroxydihydrofuran-3-one, (2Z)-2,4-dihydroxypent-2-enoate, glutarate	4644	0.374457
32	(S)-2-acetolactate, autoinducer 2_131.035	Monoculture	5	4647.45	2-ACETO-LACTATE, DIHYDROXYPENTANEDIONE	2-ACETO-LACTATE, DIHYDROXYPENTANEDIONE, 4-HYDROXY-2-KETOVALERATE, CPD-10773, CPD-10775, CPD-14442, GLUTARATE	(S)-2-acetolactate, autoinducer 2, (S)-4-hydroxy-2-oxopentanoate, (2R,4S)-2-methyl-2,4-dihydroxydihydrofuran-3-one, (2S,4S)-2-methyl-2,4-dihydroxydihydrofuran-3-one, (2Z)-2,4-dihydroxypent-2-enoate, glutarate	4680	0.410565
33	(S)-2-acetolactate, autoinducer 2_131.035	Monoculture	6	4647.45	2-ACETO-LACTATE, DIHYDROXYPENTANEDIONE	2-ACETO-LACTATE, DIHYDROXYPENTANEDIONE, 4-HYDROXY-2-KETOVALERATE, CPD-10773, CPD-10775, CPD-14442, GLUTARATE	(S)-2-acetolactate, autoinducer 2, (S)-4-hydroxy-2-oxopentanoate, (2R,4S)-2-methyl-2,4-dihydroxydihydrofuran-3-one, (2S,4S)-2-methyl-2,4-dihydroxydihydrofuran-3-one, (2Z)-2,4-dihydroxypent-2-enoate, glutarate	5267.67	1
34	(S)-2-acetolactate, autoinducer 2_131.035	Monoculture	7	4647.45	2-ACETO-LACTATE, DIHYDROXYPENTANEDIONE	2-ACETO-LACTATE, DIHYDROXYPENTANEDIONE, 4-HYDROXY-2-KETOVALERATE, CPD-10773, CPD-10775, CPD-14442, GLUTARATE	(S)-2-acetolactate, autoinducer 2, (S)-4-hydroxy-2-oxopentanoate, (2R,4S)-2-methyl-2,4-dihydroxydihydrofuran-3-one, (2S,4S)-2-methyl-2,4-dihydroxydihydrofuran-3-one, (2Z)-2,4-dihydroxypent-2-enoate, glutarate	5247.33	0.979605
35	(S)-2-acetolactate, autoinducer 2_131.035	Monoculture	8	4647.45	2-ACETO-LACTATE, DIHYDROXYPENTANEDIONE	2-ACETO-LACTATE, DIHYDROXYPENTANEDIONE, 4-HYDROXY-2-KETOVALERATE, CPD-10773, CPD-10775, CPD-14442, GLUTARATE	(S)-2-acetolactate, autoinducer 2, (S)-4-hydroxy-2-oxopentanoate, (2R,4S)-2-methyl-2,4-dihydroxydihydrofuran-3-one, (2S,4S)-2-methyl-2,4-dihydroxydihydrofuran-3-one, (2Z)-2,4-dihydroxypent-2-enoate, glutarate	5070.33	0.802073
36	(S)-2-acetolactate, autoinducer 2_131.035	Monoculture	9	4647.45	2-ACETO-LACTATE, DIHYDROXYPENTANEDIONE	2-ACETO-LACTATE, DIHYDROXYPENTANEDIONE, 4-HYDROXY-2-KETOVALERATE, CPD-10773, CPD-10775, CPD-14442, GLUTARATE	(S)-2-acetolactate, autoinducer 2, (S)-4-hydroxy-2-oxopentanoate, (2R,4S)-2-methyl-2,4-dihydroxydihydrofuran-3-one, (2S,4S)-2-methyl-2,4-dihydroxydihydrofuran-3-one, (2Z)-2,4-dihydroxypent-2-enoate, glutarate	5033.33	0.764962
37	(S)-malate_133.014	Monoculture	1	21512.4	MAL	MAL, CPD-660	(S)-malate, (R)-malate	19560	0
38	(S)-malate_133.014	Monoculture	2	21512.4	MAL	MAL, CPD-660	(S)-malate, (R)-malate	20011.3	0.0836939
39	(S)-malate_133.014	Monoculture	3	21512.4	MAL	MAL, CPD-660	(S)-malate, (R)-malate	21954.5	0.444029
40	(S)-malate_133.014	Monoculture	4	21512.4	MAL	MAL, CPD-660	(S)-malate, (R)-malate	24952.7	1
41	(S)-malate_133.014	Monoculture	5	21512.4	MAL	MAL, CPD-660	(S)-malate, (R)-malate	20226	0.123501
42	(S)-malate_133.014	Monoculture	6	21512.4	MAL	MAL, CPD-660	(S)-malate, (R)-malate	23638.3	0.756274
43	(S)-malate_133.014	Monoculture	7	21512.4	MAL	MAL, CPD-660	(S)-malate, (R)-malate	23713	0.77012
44	(S)-malate_133.014	Monoculture	8	21512.4	MAL	MAL, CPD-660	(S)-malate, (R)-malate	24725.3	0.957844
45	(S)-malate_133.014	Monoculture	9	21512.4	MAL	MAL, CPD-660	(S)-malate, (R)-malate	24083	0.838732
46	2-oxoglutarate_145.013	Monoculture	1	97361.1	2-KETOGLUTARATE	2-KETOGLUTARATE	2-oxoglutarate	91970	0
47	2-oxoglutarate_145.013	Monoculture	2	97361.1	2-KETOGLUTARATE	2-KETOGLUTARATE	2-oxoglutarate	92746.7	0.0577361
48	2-oxoglutarate_145.013	Monoculture	3	97361.1	2-KETOGLUTARATE	2-KETOGLUTARATE	2-oxoglutarate	99702.5	0.574822
49	2-oxoglutarate_145.013	Monoculture	4	97361.1	2-KETOGLUTARATE	2-KETOGLUTARATE	2-oxoglutarate	105422	1
50	2-oxoglutarate_145.013	Monoculture	5	97361.1	2-KETOGLUTARATE	2-KETOGLUTARATE	2-oxoglutarate	95132	0.235058
51	2-oxoglutarate_145.013	Monoculture	6	97361.1	2-KETOGLUTARATE	2-KETOGLUTARATE	2-oxoglutarate	100880	0.66238
52	2-oxoglutarate_145.013	Monoculture	7	97361.1	2-KETOGLUTARATE	2-KETOGLUTARATE	2-oxoglutarate	101325	0.69546
53	2-oxoglutarate_145.013	Monoculture	8	97361.1	2-KETOGLUTARATE	2-KETOGLUTARATE	2-oxoglutarate	103248	0.838413
54	2-oxoglutarate_145.013	Monoculture	9	97361.1	2-KETOGLUTARATE	2-KETOGLUTARATE	2-oxoglutarate	101120	0.680221
55	3-amino-1-hydroxyacetone 1-phosphate_169.011	Monoculture	1	28314.7	1-AMINO-PROPAN-2-ONE-3-PHOSPHATE	1-AMINO-PROPAN-2-ONE-3-PHOSPHATE, CPD0-1308	3-amino-1-hydroxyacetone 1-phosphate, glyphosate	25858.7	0.0547494
56	3-amino-1-hydroxyacetone 1-phosphate_169.011	Monoculture	2	28314.7	1-AMINO-PROPAN-2-ONE-3-PHOSPHATE	1-AMINO-PROPAN-2-ONE-3-PHOSPHATE, CPD0-1308	3-amino-1-hydroxyacetone 1-phosphate, glyphosate	24851.3	0
57	3-amino-1-hydroxyacetone 1-phosphate_169.011	Monoculture	3	28314.7	1-AMINO-PROPAN-2-ONE-3-PHOSPHATE	1-AMINO-PROPAN-2-ONE-3-PHOSPHATE, CPD0-1308	3-amino-1-hydroxyacetone 1-phosphate, glyphosate	26947	0.113901
58	3-amino-1-hydroxyacetone 1-phosphate_169.011	Monoculture	4	28314.7	1-AMINO-PROPAN-2-ONE-3-PHOSPHATE	1-AMINO-PROPAN-2-ONE-3-PHOSPHATE, CPD0-1308	3-amino-1-hydroxyacetone 1-phosphate, glyphosate	32780	0.430929
59	3-amino-1-hydroxyacetone 1-phosphate_169.011	Monoculture	5	28314.7	1-AMINO-PROPAN-2-ONE-3-PHOSPHATE	1-AMINO-PROPAN-2-ONE-3-PHOSPHATE, CPD0-1308	3-amino-1-hydroxyacetone 1-phosphate, glyphosate	40736	0.863344
60	3-amino-1-hydroxyacetone 1-phosphate_169.011	Monoculture	6	28314.7	1-AMINO-PROPAN-2-ONE-3-PHOSPHATE	1-AMINO-PROPAN-2-ONE-3-PHOSPHATE, CPD0-1308	3-amino-1-hydroxyacetone 1-phosphate, glyphosate	42342.3	0.950649
61	3-amino-1-hydroxyacetone 1-phosphate_169.011	Monoculture	7	28314.7	1-AMINO-PROPAN-2-ONE-3-PHOSPHATE	1-AMINO-PROPAN-2-ONE-3-PHOSPHATE, CPD0-1308	3-amino-1-hydroxyacetone 1-phosphate, glyphosate	41272.3	0.892494
62	3-amino-1-hydroxyacetone 1-phosphate_169.011	Monoculture	8	28314.7	1-AMINO-PROPAN-2-ONE-3-PHOSPHATE	1-AMINO-PROPAN-2-ONE-3-PHOSPHATE, CPD0-1308	3-amino-1-hydroxyacetone 1-phosphate, glyphosate	36177.7	0.615595
63	3-amino-1-hydroxyacetone 1-phosphate_169.011	Monoculture	9	28314.7	1-AMINO-PROPAN-2-ONE-3-PHOSPHATE	1-AMINO-PROPAN-2-ONE-3-PHOSPHATE, CPD0-1308	3-amino-1-hydroxyacetone 1-phosphate, glyphosate	43250.3	1
64	3-dehydroshikimate_171.026	Monoculture	1	20260	3-DEHYDRO-SHIKIMATE	3-DEHYDRO-SHIKIMATE, CPD-786, CPD-787, CPD-9164	3-dehydroshikimate, (4Z)-2-oxohept-4-enedioate, (2Z,4Z)-2-hydroxyhepta-2,4-dienedioate, (E)-5-methyl-2-oxo-3-hex-3-enedioate	9294	0.070138
65	3-dehydroshikimate_171.026	Monoculture	2	20260	3-DEHYDRO-SHIKIMATE	3-DEHYDRO-SHIKIMATE, CPD-786, CPD-787, CPD-9164	3-dehydroshikimate, (4Z)-2-oxohept-4-enedioate, (2Z,4Z)-2-hydroxyhepta-2,4-dienedioate, (E)-5-methyl-2-oxo-3-hex-3-enedioate	6695.67	0
66	3-dehydroshikimate_171.026	Monoculture	3	20260	3-DEHYDRO-SHIKIMATE	3-DEHYDRO-SHIKIMATE, CPD-786, CPD-787, CPD-9164	3-dehydroshikimate, (4Z)-2-oxohept-4-enedioate, (2Z,4Z)-2-hydroxyhepta-2,4-dienedioate, (E)-5-methyl-2-oxo-3-hex-3-enedioate	6958	0.00708129
67	3-dehydroshikimate_171.026	Monoculture	4	20260	3-DEHYDRO-SHIKIMATE	3-DEHYDRO-SHIKIMATE, CPD-786, CPD-787, CPD-9164	3-dehydroshikimate, (4Z)-2-oxohept-4-enedioate, (2Z,4Z)-2-hydroxyhepta-2,4-dienedioate, (E)-5-methyl-2-oxo-3-hex-3-enedioate	9199	0.0675736
68	3-dehydroshikimate_171.026	Monoculture	5	20260	3-DEHYDRO-SHIKIMATE	3-DEHYDRO-SHIKIMATE, CPD-786, CPD-787, CPD-9164	3-dehydroshikimate, (4Z)-2-oxohept-4-enedioate, (2Z,4Z)-2-hydroxyhepta-2,4-dienedioate, (E)-5-methyl-2-oxo-3-hex-3-enedioate	16488	0.264329
69	3-dehydroshikimate_171.026	Monoculture	6	20260	3-DEHYDRO-SHIKIMATE	3-DEHYDRO-SHIKIMATE, CPD-786, CPD-787, CPD-9164	3-dehydroshikimate, (4Z)-2-oxohept-4-enedioate, (2Z,4Z)-2-hydroxyhepta-2,4-dienedioate, (E)-5-methyl-2-oxo-3-hex-3-enedioate	26395.7	0.531771
70	3-dehydroshikimate_171.026	Monoculture	7	20260	3-DEHYDRO-SHIKIMATE	3-DEHYDRO-SHIKIMATE, CPD-786, CPD-787, CPD-9164	3-dehydroshikimate, (4Z)-2-oxohept-4-enedioate, (2Z,4Z)-2-hydroxyhepta-2,4-dienedioate, (E)-5-methyl-2-oxo-3-hex-3-enedioate	34466.7	0.749636
71	3-dehydroshikimate_171.026	Monoculture	8	20260	3-DEHYDRO-SHIKIMATE	3-DEHYDRO-SHIKIMATE, CPD-786, CPD-787, CPD-9164	3-dehydroshikimate, (4Z)-2-oxohept-4-enedioate, (2Z,4Z)-2-hydroxyhepta-2,4-dienedioate, (E)-5-methyl-2-oxo-3-hex-3-enedioate	33350.3	0.719502
72	3-dehydroshikimate_171.026	Monoculture	9	20260	3-DEHYDRO-SHIKIMATE	3-DEHYDRO-SHIKIMATE, CPD-786, CPD-787, CPD-9164	3-dehydroshikimate, (4Z)-2-oxohept-4-enedioate, (2Z,4Z)-2-hydroxyhepta-2,4-dienedioate, (E)-5-methyl-2-oxo-3-hex-3-enedioate	43741.7	1
73	3,4-dihydroxyphenylglycol_169.048	Monoculture	1	10879.5	CPD-11878	CPD-11878	3,4-dihydroxyphenylglycol	8546	0
74	3,4-dihydroxyphenylglycol_169.048	Monoculture	2	10879.5	CPD-11878	CPD-11878	3,4-dihydroxyphenylglycol	9052.33	0.129774
75	3,4-dihydroxyphenylglycol_169.048	Monoculture	3	10879.5	CPD-11878	CPD-11878	3,4-dihydroxyphenylglycol	8839	0.0750961
76	3,4-dihydroxyphenylglycol_169.048	Monoculture	4	10879.5	CPD-11878	CPD-11878	3,4-dihydroxyphenylglycol	11489.3	0.754378
77	3,4-dihydroxyphenylglycol_169.048	Monoculture	5	10879.5	CPD-11878	CPD-11878	3,4-dihydroxyphenylglycol	11461	0.747117
78	3,4-dihydroxyphenylglycol_169.048	Monoculture	6	10879.5	CPD-11878	CPD-11878	3,4-dihydroxyphenylglycol	12447.7	1
79	3,4-dihydroxyphenylglycol_169.048	Monoculture	7	10879.5	CPD-11878	CPD-11878	3,4-dihydroxyphenylglycol	11775.3	0.82768
80	3,4-dihydroxyphenylglycol_169.048	Monoculture	8	10879.5	CPD-11878	CPD-11878	3,4-dihydroxyphenylglycol	12365.3	0.978898
81	3,4-dihydroxyphenylglycol_169.048	Monoculture	9	10879.5	CPD-11878	CPD-11878	3,4-dihydroxyphenylglycol	12227.7	0.943614
82	4-aminobutanoate_102.055	Monoculture	1	15230.5	4-AMINO-BUTYRATE	4-AMINO-BUTYRATE, CPD-19042, CPD-466, DIMETHYL-GLYCINE, CPD-471, CPD-10490	4-aminobutanoate, 2-hydroxyisobutyramide, (S)-3-amino-2-methylpropanoate, N,N-dimethylglycine, (R)-3-amino-2-methylpropanoate, N-ethylglycine	11185.7	0
83	4-aminobutanoate_102.055	Monoculture	2	15230.5	4-AMINO-BUTYRATE	4-AMINO-BUTYRATE, CPD-19042, CPD-466, DIMETHYL-GLYCINE, CPD-471, CPD-10490	4-aminobutanoate, 2-hydroxyisobutyramide, (S)-3-amino-2-methylpropanoate, N,N-dimethylglycine, (R)-3-amino-2-methylpropanoate, N-ethylglycine	12587.7	0.10754
84	4-aminobutanoate_102.055	Monoculture	3	15230.5	4-AMINO-BUTYRATE	4-AMINO-BUTYRATE, CPD-19042, CPD-466, DIMETHYL-GLYCINE, CPD-471, CPD-10490	4-aminobutanoate, 2-hydroxyisobutyramide, (S)-3-amino-2-methylpropanoate, N,N-dimethylglycine, (R)-3-amino-2-methylpropanoate, N-ethylglycine	12825	0.125745
85	4-aminobutanoate_102.055	Monoculture	4	15230.5	4-AMINO-BUTYRATE	4-AMINO-BUTYRATE, CPD-19042, CPD-466, DIMETHYL-GLYCINE, CPD-471, CPD-10490	4-aminobutanoate, 2-hydroxyisobutyramide, (S)-3-amino-2-methylpropanoate, N,N-dimethylglycine, (R)-3-amino-2-methylpropanoate, N-ethylglycine	22393	0.859656
86	4-aminobutanoate_102.055	Monoculture	5	15230.5	4-AMINO-BUTYRATE	4-AMINO-BUTYRATE, CPD-19042, CPD-466, DIMETHYL-GLYCINE, CPD-471, CPD-10490	4-aminobutanoate, 2-hydroxyisobutyramide, (S)-3-amino-2-methylpropanoate, N,N-dimethylglycine, (R)-3-amino-2-methylpropanoate, N-ethylglycine	20279	0.697502
87	4-aminobutanoate_102.055	Monoculture	6	15230.5	4-AMINO-BUTYRATE	4-AMINO-BUTYRATE, CPD-19042, CPD-466, DIMETHYL-GLYCINE, CPD-471, CPD-10490	4-aminobutanoate, 2-hydroxyisobutyramide, (S)-3-amino-2-methylpropanoate, N,N-dimethylglycine, (R)-3-amino-2-methylpropanoate, N-ethylglycine	23733.7	0.962491
88	4-aminobutanoate_102.055	Monoculture	7	15230.5	4-AMINO-BUTYRATE	4-AMINO-BUTYRATE, CPD-19042, CPD-466, DIMETHYL-GLYCINE, CPD-471, CPD-10490	4-aminobutanoate, 2-hydroxyisobutyramide, (S)-3-amino-2-methylpropanoate, N,N-dimethylglycine, (R)-3-amino-2-methylpropanoate, N-ethylglycine	24222.7	1
89	4-aminobutanoate_102.055	Monoculture	8	15230.5	4-AMINO-BUTYRATE	4-AMINO-BUTYRATE, CPD-19042, CPD-466, DIMETHYL-GLYCINE, CPD-471, CPD-10490	4-aminobutanoate, 2-hydroxyisobutyramide, (S)-3-amino-2-methylpropanoate, N,N-dimethylglycine, (R)-3-amino-2-methylpropanoate, N-ethylglycine	20797.7	0.737286
90	4-aminobutanoate_102.055	Monoculture	9	15230.5	4-AMINO-BUTYRATE	4-AMINO-BUTYRATE, CPD-19042, CPD-466, DIMETHYL-GLYCINE, CPD-471, CPD-10490	4-aminobutanoate, 2-hydroxyisobutyramide, (S)-3-amino-2-methylpropanoate, N,N-dimethylglycine, (R)-3-amino-2-methylpropanoate, N-ethylglycine	18117	0.531666
91	4-coumaraldehyde, cinnamate_147.043	Monoculture	1	8441.91	COUMARALDEHYDE, CPD-674	COUMARALDEHYDE, CPD-674	4-coumaraldehyde, cinnamate	7693	0.0194948
92	4-coumaraldehyde, cinnamate_147.043	Monoculture	2	8441.91	COUMARALDEHYDE, CPD-674	COUMARALDEHYDE, CPD-674	4-coumaraldehyde, cinnamate	7616.33	0
93	4-coumaraldehyde, cinnamate_147.043	Monoculture	3	8441.91	COUMARALDEHYDE, CPD-674	COUMARALDEHYDE, CPD-674	4-coumaraldehyde, cinnamate	7700.5	0.0214019
94	4-coumaraldehyde, cinnamate_147.043	Monoculture	4	8441.91	COUMARALDEHYDE, CPD-674	COUMARALDEHYDE, CPD-674	4-coumaraldehyde, cinnamate	10245	0.668418
95	4-coumaraldehyde, cinnamate_147.043	Monoculture	5	8441.91	COUMARALDEHYDE, CPD-674	COUMARALDEHYDE, CPD-674	4-coumaraldehyde, cinnamate	9529	0.486354
96	4-coumaraldehyde, cinnamate_147.043	Monoculture	6	8441.91	COUMARALDEHYDE, CPD-674	COUMARALDEHYDE, CPD-674	4-coumaraldehyde, cinnamate	11193.3	0.909561
97	4-coumaraldehyde, cinnamate_147.043	Monoculture	7	8441.91	COUMARALDEHYDE, CPD-674	COUMARALDEHYDE, CPD-674	4-coumaraldehyde, cinnamate	11549	1
98	4-coumaraldehyde, cinnamate_147.043	Monoculture	8	8441.91	COUMARALDEHYDE, CPD-674	COUMARALDEHYDE, CPD-674	4-coumaraldehyde, cinnamate	11109	0.888117
99	4-coumaraldehyde, cinnamate_147.043	Monoculture	9	8441.91	COUMARALDEHYDE, CPD-674	COUMARALDEHYDE, CPD-674	4-coumaraldehyde, cinnamate	10620.7	0.763943
100	4-hydroxybenzoate_137.022	Monoculture	1	9716.61	4-hydroxybenzoate	4-hydroxybenzoate, CPD-110	4-hydroxybenzoate, salicylate	6011.67	0.0511509
101	4-hydroxybenzoate_137.022	Monoculture	2	9716.61	4-hydroxybenzoate	4-hydroxybenzoate, CPD-110	4-hydroxybenzoate, salicylate	5746.67	0.0327129
102	4-hydroxybenzoate_137.022	Monoculture	3	9716.61	4-hydroxybenzoate	4-hydroxybenzoate, CPD-110	4-hydroxybenzoate, salicylate	5276.5	0
103	4-hydroxybenzoate_137.022	Monoculture	4	9716.61	4-hydroxybenzoate	4-hydroxybenzoate, CPD-110	4-hydroxybenzoate, salicylate	7418.67	0.149046
104	4-hydroxybenzoate_137.022	Monoculture	5	9716.61	4-hydroxybenzoate	4-hydroxybenzoate, CPD-110	4-hydroxybenzoate, salicylate	8145	0.199583
105	4-hydroxybenzoate_137.022	Monoculture	6	9716.61	4-hydroxybenzoate	4-hydroxybenzoate, CPD-110	4-hydroxybenzoate, salicylate	15712	0.726074
106	4-hydroxybenzoate_137.022	Monoculture	7	9716.61	4-hydroxybenzoate	4-hydroxybenzoate, CPD-110	4-hydroxybenzoate, salicylate	19505.3	0.990004
107	4-hydroxybenzoate_137.022	Monoculture	8	9716.61	4-hydroxybenzoate	4-hydroxybenzoate, CPD-110	4-hydroxybenzoate, salicylate	19649	1
108	4-hydroxybenzoate_137.022	Monoculture	9	9716.61	4-hydroxybenzoate	4-hydroxybenzoate, CPD-110	4-hydroxybenzoate, salicylate	19216.3	0.969896
109	5-oxo-L-proline_128.034	Monoculture	1	26362.7	5-OXOPROLINE	5-OXOPROLINE, PYRROLINE-HYDROXY-CARBOXYLATE, CPD-1128	5-oxo-L-proline, (3R,5S)-3-hydroxy-1-pyrroline-5-carboxylate, 1-pyrroline-4-hydroxy-2-carboxylate	18770.7	0
110	5-oxo-L-proline_128.034	Monoculture	2	26362.7	5-OXOPROLINE	5-OXOPROLINE, PYRROLINE-HYDROXY-CARBOXYLATE, CPD-1128	5-oxo-L-proline, (3R,5S)-3-hydroxy-1-pyrroline-5-carboxylate, 1-pyrroline-4-hydroxy-2-carboxylate	20126.7	0.0738415
111	5-oxo-L-proline_128.034	Monoculture	3	26362.7	5-OXOPROLINE	5-OXOPROLINE, PYRROLINE-HYDROXY-CARBOXYLATE, CPD-1128	5-oxo-L-proline, (3R,5S)-3-hydroxy-1-pyrroline-5-carboxylate, 1-pyrroline-4-hydroxy-2-carboxylate	21620.5	0.155189
112	5-oxo-L-proline_128.034	Monoculture	4	26362.7	5-OXOPROLINE	5-OXOPROLINE, PYRROLINE-HYDROXY-CARBOXYLATE, CPD-1128	5-oxo-L-proline, (3R,5S)-3-hydroxy-1-pyrroline-5-carboxylate, 1-pyrroline-4-hydroxy-2-carboxylate	32902.7	0.769563
113	5-oxo-L-proline_128.034	Monoculture	5	26362.7	5-OXOPROLINE	5-OXOPROLINE, PYRROLINE-HYDROXY-CARBOXYLATE, CPD-1128	5-oxo-L-proline, (3R,5S)-3-hydroxy-1-pyrroline-5-carboxylate, 1-pyrroline-4-hydroxy-2-carboxylate	31925	0.716324
114	5-oxo-L-proline_128.034	Monoculture	6	26362.7	5-OXOPROLINE	5-OXOPROLINE, PYRROLINE-HYDROXY-CARBOXYLATE, CPD-1128	5-oxo-L-proline, (3R,5S)-3-hydroxy-1-pyrroline-5-carboxylate, 1-pyrroline-4-hydroxy-2-carboxylate	37134.3	1
115	5-oxo-L-proline_128.034	Monoculture	7	26362.7	5-OXOPROLINE	5-OXOPROLINE, PYRROLINE-HYDROXY-CARBOXYLATE, CPD-1128	5-oxo-L-proline, (3R,5S)-3-hydroxy-1-pyrroline-5-carboxylate, 1-pyrroline-4-hydroxy-2-carboxylate	36927.7	0.988746
116	5-oxo-L-proline_128.034	Monoculture	8	26362.7	5-OXOPROLINE	5-OXOPROLINE, PYRROLINE-HYDROXY-CARBOXYLATE, CPD-1128	5-oxo-L-proline, (3R,5S)-3-hydroxy-1-pyrroline-5-carboxylate, 1-pyrroline-4-hydroxy-2-carboxylate	33026	0.776279
117	5-oxo-L-proline_128.034	Monoculture	9	26362.7	5-OXOPROLINE	5-OXOPROLINE, PYRROLINE-HYDROXY-CARBOXYLATE, CPD-1128	5-oxo-L-proline, (3R,5S)-3-hydroxy-1-pyrroline-5-carboxylate, 1-pyrroline-4-hydroxy-2-carboxylate	29669.3	0.593491
118	cis-aconitate_173.005	Monoculture	1	12154.1	CIS-ACONITATE	CIS-ACONITATE, L-DEHYDRO-ASCORBATE, CPD-225	cis-aconitate, L-dehydro-ascorbate, trans-aconitate	9795	0.0929795
119	cis-aconitate_173.005	Monoculture	2	12154.1	CIS-ACONITATE	CIS-ACONITATE, L-DEHYDRO-ASCORBATE, CPD-225	cis-aconitate, L-dehydro-ascorbate, trans-aconitate	9069.67	0
120	cis-aconitate_173.005	Monoculture	3	12154.1	CIS-ACONITATE	CIS-ACONITATE, L-DEHYDRO-ASCORBATE, CPD-225	cis-aconitate, L-dehydro-ascorbate, trans-aconitate	9841.5	0.0989403
121	cis-aconitate_173.005	Monoculture	4	12154.1	CIS-ACONITATE	CIS-ACONITATE, L-DEHYDRO-ASCORBATE, CPD-225	cis-aconitate, L-dehydro-ascorbate, trans-aconitate	10182.3	0.142631
122	cis-aconitate_173.005	Monoculture	5	12154.1	CIS-ACONITATE	CIS-ACONITATE, L-DEHYDRO-ASCORBATE, CPD-225	cis-aconitate, L-dehydro-ascorbate, trans-aconitate	13282	0.539974
123	cis-aconitate_173.005	Monoculture	6	12154.1	CIS-ACONITATE	CIS-ACONITATE, L-DEHYDRO-ASCORBATE, CPD-225	cis-aconitate, L-dehydro-ascorbate, trans-aconitate	15244	0.79148
124	cis-aconitate_173.005	Monoculture	7	12154.1	CIS-ACONITATE	CIS-ACONITATE, L-DEHYDRO-ASCORBATE, CPD-225	cis-aconitate, L-dehydro-ascorbate, trans-aconitate	16870.7	1
125	cis-aconitate_173.005	Monoculture	8	12154.1	CIS-ACONITATE	CIS-ACONITATE, L-DEHYDRO-ASCORBATE, CPD-225	cis-aconitate, L-dehydro-ascorbate, trans-aconitate	16705.7	0.978849
126	cis-aconitate_173.005	Monoculture	9	12154.1	CIS-ACONITATE	CIS-ACONITATE, L-DEHYDRO-ASCORBATE, CPD-225	cis-aconitate, L-dehydro-ascorbate, trans-aconitate	16490	0.951203
127	citraconate_129.019	Monoculture	1	19256.3	2-METHYLMALEATE	2-METHYLMALEATE, CPD-654, GLUTACONATE	citraconate, 2,5-dioxopentanoate, (E)-glutaconate	15671.3	0
128	citraconate_129.019	Monoculture	2	19256.3	2-METHYLMALEATE	2-METHYLMALEATE, CPD-654, GLUTACONATE	citraconate, 2,5-dioxopentanoate, (E)-glutaconate	16017	0.0914704
129	citraconate_129.019	Monoculture	3	19256.3	2-METHYLMALEATE	2-METHYLMALEATE, CPD-654, GLUTACONATE	citraconate, 2,5-dioxopentanoate, (E)-glutaconate	18369.5	0.71399
130	citraconate_129.019	Monoculture	4	19256.3	2-METHYLMALEATE	2-METHYLMALEATE, CPD-654, GLUTACONATE	citraconate, 2,5-dioxopentanoate, (E)-glutaconate	19117.7	0.91197
131	citraconate_129.019	Monoculture	5	19256.3	2-METHYLMALEATE	2-METHYLMALEATE, CPD-654, GLUTACONATE	citraconate, 2,5-dioxopentanoate, (E)-glutaconate	18369	0.713857
132	citraconate_129.019	Monoculture	6	19256.3	2-METHYLMALEATE	2-METHYLMALEATE, CPD-654, GLUTACONATE	citraconate, 2,5-dioxopentanoate, (E)-glutaconate	18185.3	0.665255
133	citraconate_129.019	Monoculture	7	19256.3	2-METHYLMALEATE	2-METHYLMALEATE, CPD-654, GLUTACONATE	citraconate, 2,5-dioxopentanoate, (E)-glutaconate	19364.3	0.977243
134	citraconate_129.019	Monoculture	8	19256.3	2-METHYLMALEATE	2-METHYLMALEATE, CPD-654, GLUTACONATE	citraconate, 2,5-dioxopentanoate, (E)-glutaconate	19450.3	1
135	citraconate_129.019	Monoculture	9	19256.3	2-METHYLMALEATE	2-METHYLMALEATE, CPD-654, GLUTACONATE	citraconate, 2,5-dioxopentanoate, (E)-glutaconate	18249	0.682103
136	D-ribulose 5-phosphate_229.015	Monoculture	1	6190.4	RIBULOSE-5P	RIBULOSE-5P, RIBOSE-1P, XYLULOSE-5-PHOSPHATE, CPD-15317, ARABINOSE-5P, CPD-18118, L-RIBULOSE-5-P, L-XYLULOSE-5-P, Ribulose-phosphates	D-ribulose 5-phosphate, a-D-ribose-1-phosphate, D-xylulose 5-phosphate, D-ribofuranose 5-phosphate, aldehydo-D-arabinose 5-phosphate, D-arabinofuranose 5-phosphate, L-ribulose 5-phosphate, L-xylulose 5-phosphate, L(or D)-ribulose 5-phosphate	5055.33	0.042522
137	D-ribulose 5-phosphate_229.015	Monoculture	2	6190.4	RIBULOSE-5P	RIBULOSE-5P, RIBOSE-1P, XYLULOSE-5-PHOSPHATE, CPD-15317, ARABINOSE-5P, CPD-18118, L-RIBULOSE-5-P, L-XYLULOSE-5-P, Ribulose-phosphates	D-ribulose 5-phosphate, a-D-ribose-1-phosphate, D-xylulose 5-phosphate, D-ribofuranose 5-phosphate, aldehydo-D-arabinose 5-phosphate, D-arabinofuranose 5-phosphate, L-ribulose 5-phosphate, L-xylulose 5-phosphate, L(or D)-ribulose 5-phosphate	4929.67	0
138	D-ribulose 5-phosphate_229.015	Monoculture	3	6190.4	RIBULOSE-5P	RIBULOSE-5P, RIBOSE-1P, XYLULOSE-5-PHOSPHATE, CPD-15317, ARABINOSE-5P, CPD-18118, L-RIBULOSE-5-P, L-XYLULOSE-5-P, Ribulose-phosphates	D-ribulose 5-phosphate, a-D-ribose-1-phosphate, D-xylulose 5-phosphate, D-ribofuranose 5-phosphate, aldehydo-D-arabinose 5-phosphate, D-arabinofuranose 5-phosphate, L-ribulose 5-phosphate, L-xylulose 5-phosphate, L(or D)-ribulose 5-phosphate	5023.5	0.0317505
139	D-ribulose 5-phosphate_229.015	Monoculture	4	6190.4	RIBULOSE-5P	RIBULOSE-5P, RIBOSE-1P, XYLULOSE-5-PHOSPHATE, CPD-15317, ARABINOSE-5P, CPD-18118, L-RIBULOSE-5-P, L-XYLULOSE-5-P, Ribulose-phosphates	D-ribulose 5-phosphate, a-D-ribose-1-phosphate, D-xylulose 5-phosphate, D-ribofuranose 5-phosphate, aldehydo-D-arabinose 5-phosphate, D-arabinofuranose 5-phosphate, L-ribulose 5-phosphate, L-xylulose 5-phosphate, L(or D)-ribulose 5-phosphate	5052.67	0.0416197
140	D-ribulose 5-phosphate_229.015	Monoculture	5	6190.4	RIBULOSE-5P	RIBULOSE-5P, RIBOSE-1P, XYLULOSE-5-PHOSPHATE, CPD-15317, ARABINOSE-5P, CPD-18118, L-RIBULOSE-5-P, L-XYLULOSE-5-P, Ribulose-phosphates	D-ribulose 5-phosphate, a-D-ribose-1-phosphate, D-xylulose 5-phosphate, D-ribofuranose 5-phosphate, aldehydo-D-arabinose 5-phosphate, D-arabinofuranose 5-phosphate, L-ribulose 5-phosphate, L-xylulose 5-phosphate, L(or D)-ribulose 5-phosphate	7805	0.97293
141	D-ribulose 5-phosphate_229.015	Monoculture	6	6190.4	RIBULOSE-5P	RIBULOSE-5P, RIBOSE-1P, XYLULOSE-5-PHOSPHATE, CPD-15317, ARABINOSE-5P, CPD-18118, L-RIBULOSE-5-P, L-XYLULOSE-5-P, Ribulose-phosphates	D-ribulose 5-phosphate, a-D-ribose-1-phosphate, D-xylulose 5-phosphate, D-ribofuranose 5-phosphate, aldehydo-D-arabinose 5-phosphate, D-arabinofuranose 5-phosphate, L-ribulose 5-phosphate, L-xylulose 5-phosphate, L(or D)-ribulose 5-phosphate	7350.67	0.819197
142	D-ribulose 5-phosphate_229.015	Monoculture	7	6190.4	RIBULOSE-5P	RIBULOSE-5P, RIBOSE-1P, XYLULOSE-5-PHOSPHATE, CPD-15317, ARABINOSE-5P, CPD-18118, L-RIBULOSE-5-P, L-XYLULOSE-5-P, Ribulose-phosphates	D-ribulose 5-phosphate, a-D-ribose-1-phosphate, D-xylulose 5-phosphate, D-ribofuranose 5-phosphate, aldehydo-D-arabinose 5-phosphate, D-arabinofuranose 5-phosphate, L-ribulose 5-phosphate, L-xylulose 5-phosphate, L(or D)-ribulose 5-phosphate	7001.67	0.701105
143	D-ribulose 5-phosphate_229.015	Monoculture	8	6190.4	RIBULOSE-5P	RIBULOSE-5P, RIBOSE-1P, XYLULOSE-5-PHOSPHATE, CPD-15317, ARABINOSE-5P, CPD-18118, L-RIBULOSE-5-P, L-XYLULOSE-5-P, Ribulose-phosphates	D-ribulose 5-phosphate, a-D-ribose-1-phosphate, D-xylulose 5-phosphate, D-ribofuranose 5-phosphate, aldehydo-D-arabinose 5-phosphate, D-arabinofuranose 5-phosphate, L-ribulose 5-phosphate, L-xylulose 5-phosphate, L(or D)-ribulose 5-phosphate	6403	0.498534
144	D-ribulose 5-phosphate_229.015	Monoculture	9	6190.4	RIBULOSE-5P	RIBULOSE-5P, RIBOSE-1P, XYLULOSE-5-PHOSPHATE, CPD-15317, ARABINOSE-5P, CPD-18118, L-RIBULOSE-5-P, L-XYLULOSE-5-P, Ribulose-phosphates	D-ribulose 5-phosphate, a-D-ribose-1-phosphate, D-xylulose 5-phosphate, D-ribofuranose 5-phosphate, aldehydo-D-arabinose 5-phosphate, D-arabinofuranose 5-phosphate, L-ribulose 5-phosphate, L-xylulose 5-phosphate, L(or D)-ribulose 5-phosphate	7885	1
145	glycine_74.026	Monoculture	1	4240.54	GLY	GLY, CPD-320, CPD-14534	glycine, aci-nitroethane, glycolamide	2647	0
146	glycine_74.026	Monoculture	2	4240.54	GLY	GLY, CPD-320, CPD-14534	glycine, aci-nitroethane, glycolamide	3318.67	0.1904
147	glycine_74.026	Monoculture	3	4240.54	GLY	GLY, CPD-320, CPD-14534	glycine, aci-nitroethane, glycolamide	3994	0.381839
148	glycine_74.026	Monoculture	4	4240.54	GLY	GLY, CPD-320, CPD-14534	glycine, aci-nitroethane, glycolamide	4789.33	0.607295
149	glycine_74.026	Monoculture	5	4240.54	GLY	GLY, CPD-320, CPD-14534	glycine, aci-nitroethane, glycolamide	4866	0.629028
150	glycine_74.026	Monoculture	6	4240.54	GLY	GLY, CPD-320, CPD-14534	glycine, aci-nitroethane, glycolamide	5458.67	0.797033
151	glycine_74.026	Monoculture	7	4240.54	GLY	GLY, CPD-320, CPD-14534	glycine, aci-nitroethane, glycolamide	5678.67	0.859397
152	glycine_74.026	Monoculture	8	4240.54	GLY	GLY, CPD-320, CPD-14534	glycine, aci-nitroethane, glycolamide	5759	0.88217
153	glycine_74.026	Monoculture	9	4240.54	GLY	GLY, CPD-320, CPD-14534	glycine, aci-nitroethane, glycolamide	6174.67	1
154	L-ascorbate_175.023	Monoculture	1	4825.47	ASCORBATE	ASCORBATE, D-GLUCURONOLACTONE, 4S5S-45-DIHYDROXY-26-DIOXOHEXANOATE, CPD-17705, CPD-37, CPD-343, CPD-13122, CPD-329	L-ascorbate, D-glucurono-6,3-lactone, (4S,5S)-4,5-dihydroxy-2,6-dioxohexanoate, 4-deoxy-L-erythro-hex-4-enopyranuronate, 5-dehydro-4-deoxy-D-glucuronate, 3-deoxy-D-glycero-2,5-hexodiulosonate, 4-deoxy-L-threo-hex-4-enopyranuronate, L-xylo-hex-3-ulono-1,4-lactone	3131	0
155	L-ascorbate_175.023	Monoculture	2	4825.47	ASCORBATE	ASCORBATE, D-GLUCURONOLACTONE, 4S5S-45-DIHYDROXY-26-DIOXOHEXANOATE, CPD-17705, CPD-37, CPD-343, CPD-13122, CPD-329	L-ascorbate, D-glucurono-6,3-lactone, (4S,5S)-4,5-dihydroxy-2,6-dioxohexanoate, 4-deoxy-L-erythro-hex-4-enopyranuronate, 5-dehydro-4-deoxy-D-glucuronate, 3-deoxy-D-glycero-2,5-hexodiulosonate, 4-deoxy-L-threo-hex-4-enopyranuronate, L-xylo-hex-3-ulono-1,4-lactone	3361.67	0.0335808
156	L-ascorbate_175.023	Monoculture	3	4825.47	ASCORBATE	ASCORBATE, D-GLUCURONOLACTONE, 4S5S-45-DIHYDROXY-26-DIOXOHEXANOATE, CPD-17705, CPD-37, CPD-343, CPD-13122, CPD-329	L-ascorbate, D-glucurono-6,3-lactone, (4S,5S)-4,5-dihydroxy-2,6-dioxohexanoate, 4-deoxy-L-erythro-hex-4-enopyranuronate, 5-dehydro-4-deoxy-D-glucuronate, 3-deoxy-D-glycero-2,5-hexodiulosonate, 4-deoxy-L-threo-hex-4-enopyranuronate, L-xylo-hex-3-ulono-1,4-lactone	4366.5	0.179866
157	L-ascorbate_175.023	Monoculture	4	4825.47	ASCORBATE	ASCORBATE, D-GLUCURONOLACTONE, 4S5S-45-DIHYDROXY-26-DIOXOHEXANOATE, CPD-17705, CPD-37, CPD-343, CPD-13122, CPD-329	L-ascorbate, D-glucurono-6,3-lactone, (4S,5S)-4,5-dihydroxy-2,6-dioxohexanoate, 4-deoxy-L-erythro-hex-4-enopyranuronate, 5-dehydro-4-deoxy-D-glucuronate, 3-deoxy-D-glycero-2,5-hexodiulosonate, 4-deoxy-L-threo-hex-4-enopyranuronate, L-xylo-hex-3-ulono-1,4-lactone	7311.67	0.608628
158	L-ascorbate_175.023	Monoculture	5	4825.47	ASCORBATE	ASCORBATE, D-GLUCURONOLACTONE, 4S5S-45-DIHYDROXY-26-DIOXOHEXANOATE, CPD-17705, CPD-37, CPD-343, CPD-13122, CPD-329	L-ascorbate, D-glucurono-6,3-lactone, (4S,5S)-4,5-dihydroxy-2,6-dioxohexanoate, 4-deoxy-L-erythro-hex-4-enopyranuronate, 5-dehydro-4-deoxy-D-glucuronate, 3-deoxy-D-glycero-2,5-hexodiulosonate, 4-deoxy-L-threo-hex-4-enopyranuronate, L-xylo-hex-3-ulono-1,4-lactone	10000	1
159	L-ascorbate_175.023	Monoculture	6	4825.47	ASCORBATE	ASCORBATE, D-GLUCURONOLACTONE, 4S5S-45-DIHYDROXY-26-DIOXOHEXANOATE, CPD-17705, CPD-37, CPD-343, CPD-13122, CPD-329	L-ascorbate, D-glucurono-6,3-lactone, (4S,5S)-4,5-dihydroxy-2,6-dioxohexanoate, 4-deoxy-L-erythro-hex-4-enopyranuronate, 5-dehydro-4-deoxy-D-glucuronate, 3-deoxy-D-glycero-2,5-hexodiulosonate, 4-deoxy-L-threo-hex-4-enopyranuronate, L-xylo-hex-3-ulono-1,4-lactone	8729.33	0.815014
160	L-ascorbate_175.023	Monoculture	7	4825.47	ASCORBATE	ASCORBATE, D-GLUCURONOLACTONE, 4S5S-45-DIHYDROXY-26-DIOXOHEXANOATE, CPD-17705, CPD-37, CPD-343, CPD-13122, CPD-329	L-ascorbate, D-glucurono-6,3-lactone, (4S,5S)-4,5-dihydroxy-2,6-dioxohexanoate, 4-deoxy-L-erythro-hex-4-enopyranuronate, 5-dehydro-4-deoxy-D-glucuronate, 3-deoxy-D-glycero-2,5-hexodiulosonate, 4-deoxy-L-threo-hex-4-enopyranuronate, L-xylo-hex-3-ulono-1,4-lactone	7391	0.620178
161	L-ascorbate_175.023	Monoculture	8	4825.47	ASCORBATE	ASCORBATE, D-GLUCURONOLACTONE, 4S5S-45-DIHYDROXY-26-DIOXOHEXANOATE, CPD-17705, CPD-37, CPD-343, CPD-13122, CPD-329	L-ascorbate, D-glucurono-6,3-lactone, (4S,5S)-4,5-dihydroxy-2,6-dioxohexanoate, 4-deoxy-L-erythro-hex-4-enopyranuronate, 5-dehydro-4-deoxy-D-glucuronate, 3-deoxy-D-glycero-2,5-hexodiulosonate, 4-deoxy-L-threo-hex-4-enopyranuronate, L-xylo-hex-3-ulono-1,4-lactone	6919.67	0.55156
162	L-ascorbate_175.023	Monoculture	9	4825.47	ASCORBATE	ASCORBATE, D-GLUCURONOLACTONE, 4S5S-45-DIHYDROXY-26-DIOXOHEXANOATE, CPD-17705, CPD-37, CPD-343, CPD-13122, CPD-329	L-ascorbate, D-glucurono-6,3-lactone, (4S,5S)-4,5-dihydroxy-2,6-dioxohexanoate, 4-deoxy-L-erythro-hex-4-enopyranuronate, 5-dehydro-4-deoxy-D-glucuronate, 3-deoxy-D-glycero-2,5-hexodiulosonate, 4-deoxy-L-threo-hex-4-enopyranuronate, L-xylo-hex-3-ulono-1,4-lactone	8115.67	0.725676
163	L-aspartate 4-semialdehyde_116.035	Monoculture	1	3204.03	L-ASPARTATE-SEMIALDEHYDE	L-ASPARTATE-SEMIALDEHYDE, AMINO-OXOBUT	L-aspartate 4-semialdehyde, L-2-amino-3-oxobutanoate	2814	0
164	L-aspartate 4-semialdehyde_116.035	Monoculture	2	3204.03	L-ASPARTATE-SEMIALDEHYDE	L-ASPARTATE-SEMIALDEHYDE, AMINO-OXOBUT	L-aspartate 4-semialdehyde, L-2-amino-3-oxobutanoate	3964	0.211566
165	L-aspartate 4-semialdehyde_116.035	Monoculture	3	3204.03	L-ASPARTATE-SEMIALDEHYDE	L-ASPARTATE-SEMIALDEHYDE, AMINO-OXOBUT	L-aspartate 4-semialdehyde, L-2-amino-3-oxobutanoate	5807.5	0.550714
166	L-aspartate 4-semialdehyde_116.035	Monoculture	4	3204.03	L-ASPARTATE-SEMIALDEHYDE	L-ASPARTATE-SEMIALDEHYDE, AMINO-OXOBUT	L-aspartate 4-semialdehyde, L-2-amino-3-oxobutanoate	5905	0.568651
167	L-aspartate 4-semialdehyde_116.035	Monoculture	5	3204.03	L-ASPARTATE-SEMIALDEHYDE	L-ASPARTATE-SEMIALDEHYDE, AMINO-OXOBUT	L-aspartate 4-semialdehyde, L-2-amino-3-oxobutanoate	6727	0.719875
168	L-aspartate 4-semialdehyde_116.035	Monoculture	6	3204.03	L-ASPARTATE-SEMIALDEHYDE	L-ASPARTATE-SEMIALDEHYDE, AMINO-OXOBUT	L-aspartate 4-semialdehyde, L-2-amino-3-oxobutanoate	7277.33	0.82112
169	L-aspartate 4-semialdehyde_116.035	Monoculture	7	3204.03	L-ASPARTATE-SEMIALDEHYDE	L-ASPARTATE-SEMIALDEHYDE, AMINO-OXOBUT	L-aspartate 4-semialdehyde, L-2-amino-3-oxobutanoate	7670	0.893359
170	L-aspartate 4-semialdehyde_116.035	Monoculture	8	3204.03	L-ASPARTATE-SEMIALDEHYDE	L-ASPARTATE-SEMIALDEHYDE, AMINO-OXOBUT	L-aspartate 4-semialdehyde, L-2-amino-3-oxobutanoate	8249.67	1
171	L-aspartate 4-semialdehyde_116.035	Monoculture	9	3204.03	L-ASPARTATE-SEMIALDEHYDE	L-ASPARTATE-SEMIALDEHYDE, AMINO-OXOBUT	L-aspartate 4-semialdehyde, L-2-amino-3-oxobutanoate	7639.33	0.887717
172	L-glutamate-5-semialdehyde_130.051	Monoculture	1	4500.66	L-GLUTAMATE_GAMMA-SEMIALDEHYDE	L-GLUTAMATE_GAMMA-SEMIALDEHYDE, 5-AMINO-LEVULINATE, GLUTAMATE-1-SEMIALDEHYDE, 4-HYDROXY-L-PROLINE, CIS-4-HYDROXY-D-PROLINE	L-glutamate-5-semialdehyde, 5-aminolevulinate, (S)-4-amino-5-oxopentanoate, trans-4-hydroxy-L-proline, cis-4-hydroxy-D-proline	3254.33	0
173	L-glutamate-5-semialdehyde_130.051	Monoculture	2	4500.66	L-GLUTAMATE_GAMMA-SEMIALDEHYDE	L-GLUTAMATE_GAMMA-SEMIALDEHYDE, 5-AMINO-LEVULINATE, GLUTAMATE-1-SEMIALDEHYDE, 4-HYDROXY-L-PROLINE, CIS-4-HYDROXY-D-PROLINE	L-glutamate-5-semialdehyde, 5-aminolevulinate, (S)-4-amino-5-oxopentanoate, trans-4-hydroxy-L-proline, cis-4-hydroxy-D-proline	3650.33	0.300836
174	L-glutamate-5-semialdehyde_130.051	Monoculture	3	4500.66	L-GLUTAMATE_GAMMA-SEMIALDEHYDE	L-GLUTAMATE_GAMMA-SEMIALDEHYDE, 5-AMINO-LEVULINATE, GLUTAMATE-1-SEMIALDEHYDE, 4-HYDROXY-L-PROLINE, CIS-4-HYDROXY-D-PROLINE	L-glutamate-5-semialdehyde, 5-aminolevulinate, (S)-4-amino-5-oxopentanoate, trans-4-hydroxy-L-proline, cis-4-hydroxy-D-proline	3481	0.172195
175	L-glutamate-5-semialdehyde_130.051	Monoculture	4	4500.66	L-GLUTAMATE_GAMMA-SEMIALDEHYDE	L-GLUTAMATE_GAMMA-SEMIALDEHYDE, 5-AMINO-LEVULINATE, GLUTAMATE-1-SEMIALDEHYDE, 4-HYDROXY-L-PROLINE, CIS-4-HYDROXY-D-PROLINE	L-glutamate-5-semialdehyde, 5-aminolevulinate, (S)-4-amino-5-oxopentanoate, trans-4-hydroxy-L-proline, cis-4-hydroxy-D-proline	3943.33	0.523424
176	L-glutamate-5-semialdehyde_130.051	Monoculture	5	4500.66	L-GLUTAMATE_GAMMA-SEMIALDEHYDE	L-GLUTAMATE_GAMMA-SEMIALDEHYDE, 5-AMINO-LEVULINATE, GLUTAMATE-1-SEMIALDEHYDE, 4-HYDROXY-L-PROLINE, CIS-4-HYDROXY-D-PROLINE	L-glutamate-5-semialdehyde, 5-aminolevulinate, (S)-4-amino-5-oxopentanoate, trans-4-hydroxy-L-proline, cis-4-hydroxy-D-proline	4132	0.666751
177	L-glutamate-5-semialdehyde_130.051	Monoculture	6	4500.66	L-GLUTAMATE_GAMMA-SEMIALDEHYDE	L-GLUTAMATE_GAMMA-SEMIALDEHYDE, 5-AMINO-LEVULINATE, GLUTAMATE-1-SEMIALDEHYDE, 4-HYDROXY-L-PROLINE, CIS-4-HYDROXY-D-PROLINE	L-glutamate-5-semialdehyde, 5-aminolevulinate, (S)-4-amino-5-oxopentanoate, trans-4-hydroxy-L-proline, cis-4-hydroxy-D-proline	4570.67	1
178	L-glutamate-5-semialdehyde_130.051	Monoculture	7	4500.66	L-GLUTAMATE_GAMMA-SEMIALDEHYDE	L-GLUTAMATE_GAMMA-SEMIALDEHYDE, 5-AMINO-LEVULINATE, GLUTAMATE-1-SEMIALDEHYDE, 4-HYDROXY-L-PROLINE, CIS-4-HYDROXY-D-PROLINE	L-glutamate-5-semialdehyde, 5-aminolevulinate, (S)-4-amino-5-oxopentanoate, trans-4-hydroxy-L-proline, cis-4-hydroxy-D-proline	4444.67	0.90428
179	L-glutamate-5-semialdehyde_130.051	Monoculture	8	4500.66	L-GLUTAMATE_GAMMA-SEMIALDEHYDE	L-GLUTAMATE_GAMMA-SEMIALDEHYDE, 5-AMINO-LEVULINATE, GLUTAMATE-1-SEMIALDEHYDE, 4-HYDROXY-L-PROLINE, CIS-4-HYDROXY-D-PROLINE	L-glutamate-5-semialdehyde, 5-aminolevulinate, (S)-4-amino-5-oxopentanoate, trans-4-hydroxy-L-proline, cis-4-hydroxy-D-proline	4025	0.585465
180	L-glutamate-5-semialdehyde_130.051	Monoculture	9	4500.66	L-GLUTAMATE_GAMMA-SEMIALDEHYDE	L-GLUTAMATE_GAMMA-SEMIALDEHYDE, 5-AMINO-LEVULINATE, GLUTAMATE-1-SEMIALDEHYDE, 4-HYDROXY-L-PROLINE, CIS-4-HYDROXY-D-PROLINE	L-glutamate-5-semialdehyde, 5-aminolevulinate, (S)-4-amino-5-oxopentanoate, trans-4-hydroxy-L-proline, cis-4-hydroxy-D-proline	4039.33	0.596354
181	L-glutamate_146.046	Monoculture	1	30122.4	GLT	GLT, ACETYLSERINE, D-GLT	L-glutamate, O-acetyl-L-serine, D-glutamate	23118	0
182	L-glutamate_146.046	Monoculture	2	30122.4	GLT	GLT, ACETYLSERINE, D-GLT	L-glutamate, O-acetyl-L-serine, D-glutamate	27754.7	0.120101
183	L-glutamate_146.046	Monoculture	3	30122.4	GLT	GLT, ACETYLSERINE, D-GLT	L-glutamate, O-acetyl-L-serine, D-glutamate	31370	0.213747
184	L-glutamate_146.046	Monoculture	4	30122.4	GLT	GLT, ACETYLSERINE, D-GLT	L-glutamate, O-acetyl-L-serine, D-glutamate	58923.7	0.927456
185	L-glutamate_146.046	Monoculture	5	30122.4	GLT	GLT, ACETYLSERINE, D-GLT	L-glutamate, O-acetyl-L-serine, D-glutamate	55023	0.826419
186	L-glutamate_146.046	Monoculture	6	30122.4	GLT	GLT, ACETYLSERINE, D-GLT	L-glutamate, O-acetyl-L-serine, D-glutamate	61724.3	1
187	L-glutamate_146.046	Monoculture	7	30122.4	GLT	GLT, ACETYLSERINE, D-GLT	L-glutamate, O-acetyl-L-serine, D-glutamate	61408	0.991806
188	L-glutamate_146.046	Monoculture	8	30122.4	GLT	GLT, ACETYLSERINE, D-GLT	L-glutamate, O-acetyl-L-serine, D-glutamate	55606	0.84152
189	L-glutamate_146.046	Monoculture	9	30122.4	GLT	GLT, ACETYLSERINE, D-GLT	L-glutamate, O-acetyl-L-serine, D-glutamate	48130.3	0.647882
190	N-acetyl-D-glucosamine 6-phosphate_300.049	Monoculture	1	6030.72	N-ACETYL-D-GLUCOSAMINE-6-P	N-ACETYL-D-GLUCOSAMINE-6-P, N-ACETYL-D-GLUCOSAMINE-1-P, N-ACETYL-D-GALACTOSAMINE-6-PHOSPHATE, CPD-16167, CPD-16168, CPD-7246	N-acetyl-D-glucosamine 6-phosphate, N-acetyl-a-D-glucosamine 1-phosphate, N-acetyl-D-galactosamine 6-phosphate, N-acetyl-b-D-glucosamine 6-phosphate, N-acetyl-a-D-glucosamine 6-phosphate, N-acetyl-a-D-galactosamine 1-phosphate	5134.67	0
191	N-acetyl-D-glucosamine 6-phosphate_300.049	Monoculture	2	6030.72	N-ACETYL-D-GLUCOSAMINE-6-P	N-ACETYL-D-GLUCOSAMINE-6-P, N-ACETYL-D-GLUCOSAMINE-1-P, N-ACETYL-D-GALACTOSAMINE-6-PHOSPHATE, CPD-16167, CPD-16168, CPD-7246	N-acetyl-D-glucosamine 6-phosphate, N-acetyl-a-D-glucosamine 1-phosphate, N-acetyl-D-galactosamine 6-phosphate, N-acetyl-b-D-glucosamine 6-phosphate, N-acetyl-a-D-glucosamine 6-phosphate, N-acetyl-a-D-galactosamine 1-phosphate	5242.67	0.0285639
192	N-acetyl-D-glucosamine 6-phosphate_300.049	Monoculture	3	6030.72	N-ACETYL-D-GLUCOSAMINE-6-P	N-ACETYL-D-GLUCOSAMINE-6-P, N-ACETYL-D-GLUCOSAMINE-1-P, N-ACETYL-D-GALACTOSAMINE-6-PHOSPHATE, CPD-16167, CPD-16168, CPD-7246	N-acetyl-D-glucosamine 6-phosphate, N-acetyl-a-D-glucosamine 1-phosphate, N-acetyl-D-galactosamine 6-phosphate, N-acetyl-b-D-glucosamine 6-phosphate, N-acetyl-a-D-glucosamine 6-phosphate, N-acetyl-a-D-galactosamine 1-phosphate	5643	0.134444
193	N-acetyl-D-glucosamine 6-phosphate_300.049	Monoculture	4	6030.72	N-ACETYL-D-GLUCOSAMINE-6-P	N-ACETYL-D-GLUCOSAMINE-6-P, N-ACETYL-D-GLUCOSAMINE-1-P, N-ACETYL-D-GALACTOSAMINE-6-PHOSPHATE, CPD-16167, CPD-16168, CPD-7246	N-acetyl-D-glucosamine 6-phosphate, N-acetyl-a-D-glucosamine 1-phosphate, N-acetyl-D-galactosamine 6-phosphate, N-acetyl-b-D-glucosamine 6-phosphate, N-acetyl-a-D-glucosamine 6-phosphate, N-acetyl-a-D-galactosamine 1-phosphate	5379.33	0.0647095
194	N-acetyl-D-glucosamine 6-phosphate_300.049	Monoculture	5	6030.72	N-ACETYL-D-GLUCOSAMINE-6-P	N-ACETYL-D-GLUCOSAMINE-6-P, N-ACETYL-D-GLUCOSAMINE-1-P, N-ACETYL-D-GALACTOSAMINE-6-PHOSPHATE, CPD-16167, CPD-16168, CPD-7246	N-acetyl-D-glucosamine 6-phosphate, N-acetyl-a-D-glucosamine 1-phosphate, N-acetyl-D-galactosamine 6-phosphate, N-acetyl-b-D-glucosamine 6-phosphate, N-acetyl-a-D-glucosamine 6-phosphate, N-acetyl-a-D-galactosamine 1-phosphate	5720	0.154809
195	N-acetyl-D-glucosamine 6-phosphate_300.049	Monoculture	6	6030.72	N-ACETYL-D-GLUCOSAMINE-6-P	N-ACETYL-D-GLUCOSAMINE-6-P, N-ACETYL-D-GLUCOSAMINE-1-P, N-ACETYL-D-GALACTOSAMINE-6-PHOSPHATE, CPD-16167, CPD-16168, CPD-7246	N-acetyl-D-glucosamine 6-phosphate, N-acetyl-a-D-glucosamine 1-phosphate, N-acetyl-D-galactosamine 6-phosphate, N-acetyl-b-D-glucosamine 6-phosphate, N-acetyl-a-D-glucosamine 6-phosphate, N-acetyl-a-D-galactosamine 1-phosphate	6270.67	0.30045
196	N-acetyl-D-glucosamine 6-phosphate_300.049	Monoculture	7	6030.72	N-ACETYL-D-GLUCOSAMINE-6-P	N-ACETYL-D-GLUCOSAMINE-6-P, N-ACETYL-D-GLUCOSAMINE-1-P, N-ACETYL-D-GALACTOSAMINE-6-PHOSPHATE, CPD-16167, CPD-16168, CPD-7246	N-acetyl-D-glucosamine 6-phosphate, N-acetyl-a-D-glucosamine 1-phosphate, N-acetyl-D-galactosamine 6-phosphate, N-acetyl-b-D-glucosamine 6-phosphate, N-acetyl-a-D-glucosamine 6-phosphate, N-acetyl-a-D-galactosamine 1-phosphate	6906	0.468483
197	N-acetyl-D-glucosamine 6-phosphate_300.049	Monoculture	8	6030.72	N-ACETYL-D-GLUCOSAMINE-6-P	N-ACETYL-D-GLUCOSAMINE-6-P, N-ACETYL-D-GLUCOSAMINE-1-P, N-ACETYL-D-GALACTOSAMINE-6-PHOSPHATE, CPD-16167, CPD-16168, CPD-7246	N-acetyl-D-glucosamine 6-phosphate, N-acetyl-a-D-glucosamine 1-phosphate, N-acetyl-D-galactosamine 6-phosphate, N-acetyl-b-D-glucosamine 6-phosphate, N-acetyl-a-D-glucosamine 6-phosphate, N-acetyl-a-D-galactosamine 1-phosphate	8750	0.956184
198	N-acetyl-D-glucosamine 6-phosphate_300.049	Monoculture	9	6030.72	N-ACETYL-D-GLUCOSAMINE-6-P	N-ACETYL-D-GLUCOSAMINE-6-P, N-ACETYL-D-GLUCOSAMINE-1-P, N-ACETYL-D-GALACTOSAMINE-6-PHOSPHATE, CPD-16167, CPD-16168, CPD-7246	N-acetyl-D-glucosamine 6-phosphate, N-acetyl-a-D-glucosamine 1-phosphate, N-acetyl-D-galactosamine 6-phosphate, N-acetyl-b-D-glucosamine 6-phosphate, N-acetyl-a-D-glucosamine 6-phosphate, N-acetyl-a-D-galactosamine 1-phosphate	8915.67	1
199	N-acetyl-L-glutamate_188.058	Monoculture	1	9021.08	ACETYL-GLU	ACETYL-GLU, L-ALPHA-AMINO-EPSILON-KETO-PIMELATE	N-acetyl-L-glutamate, L-a-amino-e-keto-pimelate	6508	0
200	N-acetyl-L-glutamate_188.058	Monoculture	2	9021.08	ACETYL-GLU	ACETYL-GLU, L-ALPHA-AMINO-EPSILON-KETO-PIMELATE	N-acetyl-L-glutamate, L-a-amino-e-keto-pimelate	7130	0.176855
201	N-acetyl-L-glutamate_188.058	Monoculture	3	9021.08	ACETYL-GLU	ACETYL-GLU, L-ALPHA-AMINO-EPSILON-KETO-PIMELATE	N-acetyl-L-glutamate, L-a-amino-e-keto-pimelate	8239	0.492181
202	N-acetyl-L-glutamate_188.058	Monoculture	4	9021.08	ACETYL-GLU	ACETYL-GLU, L-ALPHA-AMINO-EPSILON-KETO-PIMELATE	N-acetyl-L-glutamate, L-a-amino-e-keto-pimelate	9485.67	0.84665
203	N-acetyl-L-glutamate_188.058	Monoculture	5	9021.08	ACETYL-GLU	ACETYL-GLU, L-ALPHA-AMINO-EPSILON-KETO-PIMELATE	N-acetyl-L-glutamate, L-a-amino-e-keto-pimelate	8335	0.519477
204	N-acetyl-L-glutamate_188.058	Monoculture	6	9021.08	ACETYL-GLU	ACETYL-GLU, L-ALPHA-AMINO-EPSILON-KETO-PIMELATE	N-acetyl-L-glutamate, L-a-amino-e-keto-pimelate	9609.67	0.881907
205	N-acetyl-L-glutamate_188.058	Monoculture	7	9021.08	ACETYL-GLU	ACETYL-GLU, L-ALPHA-AMINO-EPSILON-KETO-PIMELATE	N-acetyl-L-glutamate, L-a-amino-e-keto-pimelate	10025	1
206	N-acetyl-L-glutamate_188.058	Monoculture	8	9021.08	ACETYL-GLU	ACETYL-GLU, L-ALPHA-AMINO-EPSILON-KETO-PIMELATE	N-acetyl-L-glutamate, L-a-amino-e-keto-pimelate	9259.33	0.782296
207	N-acetyl-L-glutamate_188.058	Monoculture	9	9021.08	ACETYL-GLU	ACETYL-GLU, L-ALPHA-AMINO-EPSILON-KETO-PIMELATE	N-acetyl-L-glutamate, L-a-amino-e-keto-pimelate	9791.33	0.933561
208	pyruvate_87.009	Monoculture	1	96424.9	PYRUVATE	PYRUVATE, MALONATE-S-ALD	pyruvate, 3-oxopropanoate	94722.3	0.00180217
209	pyruvate_87.009	Monoculture	2	96424.9	PYRUVATE	PYRUVATE, MALONATE-S-ALD	pyruvate, 3-oxopropanoate	94612.3	0
210	pyruvate_87.009	Monoculture	3	96424.9	PYRUVATE	PYRUVATE, MALONATE-S-ALD	pyruvate, 3-oxopropanoate	103606	0.147346
211	pyruvate_87.009	Monoculture	4	96424.9	PYRUVATE	PYRUVATE, MALONATE-S-ALD	pyruvate, 3-oxopropanoate	131452	0.603551
212	pyruvate_87.009	Monoculture	5	96424.9	PYRUVATE	PYRUVATE, MALONATE-S-ALD	pyruvate, 3-oxopropanoate	155650	1
213	pyruvate_87.009	Monoculture	6	96424.9	PYRUVATE	PYRUVATE, MALONATE-S-ALD	pyruvate, 3-oxopropanoate	154564	0.982213
214	pyruvate_87.009	Monoculture	7	96424.9	PYRUVATE	PYRUVATE, MALONATE-S-ALD	pyruvate, 3-oxopropanoate	146147	0.844315
215	pyruvate_87.009	Monoculture	8	96424.9	PYRUVATE	PYRUVATE, MALONATE-S-ALD	pyruvate, 3-oxopropanoate	136083	0.679433
216	pyruvate_87.009	Monoculture	9	96424.9	PYRUVATE	PYRUVATE, MALONATE-S-ALD	pyruvate, 3-oxopropanoate	149451	0.89844
217	(R)-citramalate, (2R,3S)-3-methylmalate_147.031	Coculture	1	12768.4	CPD-31, CPD-7066	CPD-31, CPD-7066, R-2-HYDROXYGLUTARATE, CPD-368, CPD-381, CPD-1134, D-XYLONO-14-LACTONE	(R)-citramalate, (2R,3S)-3-methylmalate, (R)-2-hydroxyglutarate, L-arabinono-1,4-lactone, (S)-2-hydroxyglutarate, 2-dehydro-3-deoxy-L-arabinonate, D-xylono-1,4-lactone	10207	0
218	(R)-citramalate, (2R,3S)-3-methylmalate_147.031	Coculture	2	12768.4	CPD-31, CPD-7066	CPD-31, CPD-7066, R-2-HYDROXYGLUTARATE, CPD-368, CPD-381, CPD-1134, D-XYLONO-14-LACTONE	(R)-citramalate, (2R,3S)-3-methylmalate, (R)-2-hydroxyglutarate, L-arabinono-1,4-lactone, (S)-2-hydroxyglutarate, 2-dehydro-3-deoxy-L-arabinonate, D-xylono-1,4-lactone	10656	0.107468
219	(R)-citramalate, (2R,3S)-3-methylmalate_147.031	Coculture	3	12768.4	CPD-31, CPD-7066	CPD-31, CPD-7066, R-2-HYDROXYGLUTARATE, CPD-368, CPD-381, CPD-1134, D-XYLONO-14-LACTONE	(R)-citramalate, (2R,3S)-3-methylmalate, (R)-2-hydroxyglutarate, L-arabinono-1,4-lactone, (S)-2-hydroxyglutarate, 2-dehydro-3-deoxy-L-arabinonate, D-xylono-1,4-lactone	11376	0.279799
220	(R)-citramalate, (2R,3S)-3-methylmalate_147.031	Coculture	4	12768.4	CPD-31, CPD-7066	CPD-31, CPD-7066, R-2-HYDROXYGLUTARATE, CPD-368, CPD-381, CPD-1134, D-XYLONO-14-LACTONE	(R)-citramalate, (2R,3S)-3-methylmalate, (R)-2-hydroxyglutarate, L-arabinono-1,4-lactone, (S)-2-hydroxyglutarate, 2-dehydro-3-deoxy-L-arabinonate, D-xylono-1,4-lactone	11743.7	0.3678
221	(R)-citramalate, (2R,3S)-3-methylmalate_147.031	Coculture	5	12768.4	CPD-31, CPD-7066	CPD-31, CPD-7066, R-2-HYDROXYGLUTARATE, CPD-368, CPD-381, CPD-1134, D-XYLONO-14-LACTONE	(R)-citramalate, (2R,3S)-3-methylmalate, (R)-2-hydroxyglutarate, L-arabinono-1,4-lactone, (S)-2-hydroxyglutarate, 2-dehydro-3-deoxy-L-arabinonate, D-xylono-1,4-lactone	11135	0.222116
222	(R)-citramalate, (2R,3S)-3-methylmalate_147.031	Coculture	6	12768.4	CPD-31, CPD-7066	CPD-31, CPD-7066, R-2-HYDROXYGLUTARATE, CPD-368, CPD-381, CPD-1134, D-XYLONO-14-LACTONE	(R)-citramalate, (2R,3S)-3-methylmalate, (R)-2-hydroxyglutarate, L-arabinono-1,4-lactone, (S)-2-hydroxyglutarate, 2-dehydro-3-deoxy-L-arabinonate, D-xylono-1,4-lactone	12279	0.495931
223	(R)-citramalate, (2R,3S)-3-methylmalate_147.031	Coculture	7	12768.4	CPD-31, CPD-7066	CPD-31, CPD-7066, R-2-HYDROXYGLUTARATE, CPD-368, CPD-381, CPD-1134, D-XYLONO-14-LACTONE	(R)-citramalate, (2R,3S)-3-methylmalate, (R)-2-hydroxyglutarate, L-arabinono-1,4-lactone, (S)-2-hydroxyglutarate, 2-dehydro-3-deoxy-L-arabinonate, D-xylono-1,4-lactone	14206	0.957157
224	(R)-citramalate, (2R,3S)-3-methylmalate_147.031	Coculture	8	12768.4	CPD-31, CPD-7066	CPD-31, CPD-7066, R-2-HYDROXYGLUTARATE, CPD-368, CPD-381, CPD-1134, D-XYLONO-14-LACTONE	(R)-citramalate, (2R,3S)-3-methylmalate, (R)-2-hydroxyglutarate, L-arabinono-1,4-lactone, (S)-2-hydroxyglutarate, 2-dehydro-3-deoxy-L-arabinonate, D-xylono-1,4-lactone	13119	0.696984
225	(R)-citramalate, (2R,3S)-3-methylmalate_147.031	Coculture	9	12768.4	CPD-31, CPD-7066	CPD-31, CPD-7066, R-2-HYDROXYGLUTARATE, CPD-368, CPD-381, CPD-1134, D-XYLONO-14-LACTONE	(R)-citramalate, (2R,3S)-3-methylmalate, (R)-2-hydroxyglutarate, L-arabinono-1,4-lactone, (S)-2-hydroxyglutarate, 2-dehydro-3-deoxy-L-arabinonate, D-xylono-1,4-lactone	13600.3	0.812191
226	(R)-citramalate, (2R,3S)-3-methylmalate_147.031	Coculture	10	12768.4	CPD-31, CPD-7066	CPD-31, CPD-7066, R-2-HYDROXYGLUTARATE, CPD-368, CPD-381, CPD-1134, D-XYLONO-14-LACTONE	(R)-citramalate, (2R,3S)-3-methylmalate, (R)-2-hydroxyglutarate, L-arabinono-1,4-lactone, (S)-2-hydroxyglutarate, 2-dehydro-3-deoxy-L-arabinonate, D-xylono-1,4-lactone	14385	1
227	(R)-glycerate_105.019	Coculture	1	1295.5	GLYCERATE	GLYCERATE	(R)-glycerate	811.333	0
228	(R)-glycerate_105.019	Coculture	2	1295.5	GLYCERATE	GLYCERATE	(R)-glycerate	1015	0.016404
229	(R)-glycerate_105.019	Coculture	3	1295.5	GLYCERATE	GLYCERATE	(R)-glycerate	1014.5	0.0163637
230	(R)-glycerate_105.019	Coculture	4	1295.5	GLYCERATE	GLYCERATE	(R)-glycerate	1017.33	0.0165919
231	(R)-glycerate_105.019	Coculture	5	1295.5	GLYCERATE	GLYCERATE	(R)-glycerate	8719.67	0.636964
232	(R)-glycerate_105.019	Coculture	6	1295.5	GLYCERATE	GLYCERATE	(R)-glycerate	13227	1
233	(R)-glycerate_105.019	Coculture	7	1295.5	GLYCERATE	GLYCERATE	(R)-glycerate	12994.7	0.981287
234	(R)-glycerate_105.019	Coculture	8	1295.5	GLYCERATE	GLYCERATE	(R)-glycerate	10286.7	0.763176
235	(R)-glycerate_105.019	Coculture	9	1295.5	GLYCERATE	GLYCERATE	(R)-glycerate	1410	0.0482186
236	(R)-glycerate_105.019	Coculture	10	1295.5	GLYCERATE	GLYCERATE	(R)-glycerate	1115.67	0.024512
237	(S)-2-acetolactate, autoinducer 2_131.035	Coculture	1	6671.23	2-ACETO-LACTATE, DIHYDROXYPENTANEDIONE	2-ACETO-LACTATE, DIHYDROXYPENTANEDIONE, 4-HYDROXY-2-KETOVALERATE, CPD-10773, CPD-10775, CPD-14442, GLUTARATE	(S)-2-acetolactate, autoinducer 2, (S)-4-hydroxy-2-oxopentanoate, (2R,4S)-2-methyl-2,4-dihydroxydihydrofuran-3-one, (2S,4S)-2-methyl-2,4-dihydroxydihydrofuran-3-one, (2Z)-2,4-dihydroxypent-2-enoate, glutarate	4686.67	0
238	(S)-2-acetolactate, autoinducer 2_131.035	Coculture	2	6671.23	2-ACETO-LACTATE, DIHYDROXYPENTANEDIONE	2-ACETO-LACTATE, DIHYDROXYPENTANEDIONE, 4-HYDROXY-2-KETOVALERATE, CPD-10773, CPD-10775, CPD-14442, GLUTARATE	(S)-2-acetolactate, autoinducer 2, (S)-4-hydroxy-2-oxopentanoate, (2R,4S)-2-methyl-2,4-dihydroxydihydrofuran-3-one, (2S,4S)-2-methyl-2,4-dihydroxydihydrofuran-3-one, (2Z)-2,4-dihydroxypent-2-enoate, glutarate	4764.33	0.0129899
239	(S)-2-acetolactate, autoinducer 2_131.035	Coculture	3	6671.23	2-ACETO-LACTATE, DIHYDROXYPENTANEDIONE	2-ACETO-LACTATE, DIHYDROXYPENTANEDIONE, 4-HYDROXY-2-KETOVALERATE, CPD-10773, CPD-10775, CPD-14442, GLUTARATE	(S)-2-acetolactate, autoinducer 2, (S)-4-hydroxy-2-oxopentanoate, (2R,4S)-2-methyl-2,4-dihydroxydihydrofuran-3-one, (2S,4S)-2-methyl-2,4-dihydroxydihydrofuran-3-one, (2Z)-2,4-dihydroxypent-2-enoate, glutarate	4790.5	0.0173663
240	(S)-2-acetolactate, autoinducer 2_131.035	Coculture	4	6671.23	2-ACETO-LACTATE, DIHYDROXYPENTANEDIONE	2-ACETO-LACTATE, DIHYDROXYPENTANEDIONE, 4-HYDROXY-2-KETOVALERATE, CPD-10773, CPD-10775, CPD-14442, GLUTARATE	(S)-2-acetolactate, autoinducer 2, (S)-4-hydroxy-2-oxopentanoate, (2R,4S)-2-methyl-2,4-dihydroxydihydrofuran-3-one, (2S,4S)-2-methyl-2,4-dihydroxydihydrofuran-3-one, (2Z)-2,4-dihydroxypent-2-enoate, glutarate	5609	0.154262
241	(S)-2-acetolactate, autoinducer 2_131.035	Coculture	5	6671.23	2-ACETO-LACTATE, DIHYDROXYPENTANEDIONE	2-ACETO-LACTATE, DIHYDROXYPENTANEDIONE, 4-HYDROXY-2-KETOVALERATE, CPD-10773, CPD-10775, CPD-14442, GLUTARATE	(S)-2-acetolactate, autoinducer 2, (S)-4-hydroxy-2-oxopentanoate, (2R,4S)-2-methyl-2,4-dihydroxydihydrofuran-3-one, (2S,4S)-2-methyl-2,4-dihydroxydihydrofuran-3-one, (2Z)-2,4-dihydroxypent-2-enoate, glutarate	5271.67	0.0978424
242	(S)-2-acetolactate, autoinducer 2_131.035	Coculture	6	6671.23	2-ACETO-LACTATE, DIHYDROXYPENTANEDIONE	2-ACETO-LACTATE, DIHYDROXYPENTANEDIONE, 4-HYDROXY-2-KETOVALERATE, CPD-10773, CPD-10775, CPD-14442, GLUTARATE	(S)-2-acetolactate, autoinducer 2, (S)-4-hydroxy-2-oxopentanoate, (2R,4S)-2-methyl-2,4-dihydroxydihydrofuran-3-one, (2S,4S)-2-methyl-2,4-dihydroxydihydrofuran-3-one, (2Z)-2,4-dihydroxypent-2-enoate, glutarate	6157	0.245916
243	(S)-2-acetolactate, autoinducer 2_131.035	Coculture	7	6671.23	2-ACETO-LACTATE, DIHYDROXYPENTANEDIONE	2-ACETO-LACTATE, DIHYDROXYPENTANEDIONE, 4-HYDROXY-2-KETOVALERATE, CPD-10773, CPD-10775, CPD-14442, GLUTARATE	(S)-2-acetolactate, autoinducer 2, (S)-4-hydroxy-2-oxopentanoate, (2R,4S)-2-methyl-2,4-dihydroxydihydrofuran-3-one, (2S,4S)-2-methyl-2,4-dihydroxydihydrofuran-3-one, (2Z)-2,4-dihydroxypent-2-enoate, glutarate	5840	0.192897
244	(S)-2-acetolactate, autoinducer 2_131.035	Coculture	8	6671.23	2-ACETO-LACTATE, DIHYDROXYPENTANEDIONE	2-ACETO-LACTATE, DIHYDROXYPENTANEDIONE, 4-HYDROXY-2-KETOVALERATE, CPD-10773, CPD-10775, CPD-14442, GLUTARATE	(S)-2-acetolactate, autoinducer 2, (S)-4-hydroxy-2-oxopentanoate, (2R,4S)-2-methyl-2,4-dihydroxydihydrofuran-3-one, (2S,4S)-2-methyl-2,4-dihydroxydihydrofuran-3-one, (2Z)-2,4-dihydroxypent-2-enoate, glutarate	6109.33	0.237944
245	(S)-2-acetolactate, autoinducer 2_131.035	Coculture	9	6671.23	2-ACETO-LACTATE, DIHYDROXYPENTANEDIONE	2-ACETO-LACTATE, DIHYDROXYPENTANEDIONE, 4-HYDROXY-2-KETOVALERATE, CPD-10773, CPD-10775, CPD-14442, GLUTARATE	(S)-2-acetolactate, autoinducer 2, (S)-4-hydroxy-2-oxopentanoate, (2R,4S)-2-methyl-2,4-dihydroxydihydrofuran-3-one, (2S,4S)-2-methyl-2,4-dihydroxydihydrofuran-3-one, (2Z)-2,4-dihydroxypent-2-enoate, glutarate	10665.7	1
246	(S)-2-acetolactate, autoinducer 2_131.035	Coculture	10	6671.23	2-ACETO-LACTATE, DIHYDROXYPENTANEDIONE	2-ACETO-LACTATE, DIHYDROXYPENTANEDIONE, 4-HYDROXY-2-KETOVALERATE, CPD-10773, CPD-10775, CPD-14442, GLUTARATE	(S)-2-acetolactate, autoinducer 2, (S)-4-hydroxy-2-oxopentanoate, (2R,4S)-2-methyl-2,4-dihydroxydihydrofuran-3-one, (2S,4S)-2-methyl-2,4-dihydroxydihydrofuran-3-one, (2Z)-2,4-dihydroxypent-2-enoate, glutarate	9548.33	0.813124
247	1-propanal_57.035	Coculture	1	62444.3	CPD-665	CPD-665, ACETONE	1-propanal, acetone	50846.3	0.0300887
248	1-propanal_57.035	Coculture	2	62444.3	CPD-665	CPD-665, ACETONE	1-propanal, acetone	51402.3	0.0719294
249	1-propanal_57.035	Coculture	3	62444.3	CPD-665	CPD-665, ACETONE	1-propanal, acetone	50446.5	0
250	1-propanal_57.035	Coculture	4	62444.3	CPD-665	CPD-665, ACETONE	1-propanal, acetone	54163	0.279678
251	1-propanal_57.035	Coculture	5	62444.3	CPD-665	CPD-665, ACETONE	1-propanal, acetone	53129.3	0.201891
252	1-propanal_57.035	Coculture	6	62444.3	CPD-665	CPD-665, ACETONE	1-propanal, acetone	52113.3	0.125434
253	1-propanal_57.035	Coculture	7	62444.3	CPD-665	CPD-665, ACETONE	1-propanal, acetone	56610	0.463822
254	1-propanal_57.035	Coculture	8	62444.3	CPD-665	CPD-665, ACETONE	1-propanal, acetone	55574.7	0.38591
255	1-propanal_57.035	Coculture	9	62444.3	CPD-665	CPD-665, ACETONE	1-propanal, acetone	62948.7	0.940826
256	1-propanal_57.035	Coculture	10	62444.3	CPD-665	CPD-665, ACETONE	1-propanal, acetone	63735	1
257	3-amino-1-hydroxyacetone 1-phosphate_169.011	Coculture	1	36163	1-AMINO-PROPAN-2-ONE-3-PHOSPHATE	1-AMINO-PROPAN-2-ONE-3-PHOSPHATE, CPD0-1308	3-amino-1-hydroxyacetone 1-phosphate, glyphosate	22431	0
258	3-amino-1-hydroxyacetone 1-phosphate_169.011	Coculture	2	36163	1-AMINO-PROPAN-2-ONE-3-PHOSPHATE	1-AMINO-PROPAN-2-ONE-3-PHOSPHATE, CPD0-1308	3-amino-1-hydroxyacetone 1-phosphate, glyphosate	24558.7	0.129051
259	3-amino-1-hydroxyacetone 1-phosphate_169.011	Coculture	3	36163	1-AMINO-PROPAN-2-ONE-3-PHOSPHATE	1-AMINO-PROPAN-2-ONE-3-PHOSPHATE, CPD0-1308	3-amino-1-hydroxyacetone 1-phosphate, glyphosate	24490	0.124886
260	3-amino-1-hydroxyacetone 1-phosphate_169.011	Coculture	4	36163	1-AMINO-PROPAN-2-ONE-3-PHOSPHATE	1-AMINO-PROPAN-2-ONE-3-PHOSPHATE, CPD0-1308	3-amino-1-hydroxyacetone 1-phosphate, glyphosate	25462.3	0.183862
261	3-amino-1-hydroxyacetone 1-phosphate_169.011	Coculture	5	36163	1-AMINO-PROPAN-2-ONE-3-PHOSPHATE	1-AMINO-PROPAN-2-ONE-3-PHOSPHATE, CPD0-1308	3-amino-1-hydroxyacetone 1-phosphate, glyphosate	26912.3	0.27181
262	3-amino-1-hydroxyacetone 1-phosphate_169.011	Coculture	6	36163	1-AMINO-PROPAN-2-ONE-3-PHOSPHATE	1-AMINO-PROPAN-2-ONE-3-PHOSPHATE, CPD0-1308	3-amino-1-hydroxyacetone 1-phosphate, glyphosate	38918	1
263	3-amino-1-hydroxyacetone 1-phosphate_169.011	Coculture	7	36163	1-AMINO-PROPAN-2-ONE-3-PHOSPHATE	1-AMINO-PROPAN-2-ONE-3-PHOSPHATE, CPD0-1308	3-amino-1-hydroxyacetone 1-phosphate, glyphosate	36233.7	0.837185
264	3-amino-1-hydroxyacetone 1-phosphate_169.011	Coculture	8	36163	1-AMINO-PROPAN-2-ONE-3-PHOSPHATE	1-AMINO-PROPAN-2-ONE-3-PHOSPHATE, CPD0-1308	3-amino-1-hydroxyacetone 1-phosphate, glyphosate	33689	0.682841
265	3-amino-1-hydroxyacetone 1-phosphate_169.011	Coculture	9	36163	1-AMINO-PROPAN-2-ONE-3-PHOSPHATE	1-AMINO-PROPAN-2-ONE-3-PHOSPHATE, CPD0-1308	3-amino-1-hydroxyacetone 1-phosphate, glyphosate	26937	0.273306
266	3-amino-1-hydroxyacetone 1-phosphate_169.011	Coculture	10	36163	1-AMINO-PROPAN-2-ONE-3-PHOSPHATE	1-AMINO-PROPAN-2-ONE-3-PHOSPHATE, CPD0-1308	3-amino-1-hydroxyacetone 1-phosphate, glyphosate	26360.7	0.238349
267	3-dehydroshikimate_171.026	Coculture	1	6596.93	3-DEHYDRO-SHIKIMATE	3-DEHYDRO-SHIKIMATE, CPD-786, CPD-787, CPD-9164	3-dehydroshikimate, (4Z)-2-oxohept-4-enedioate, (2Z,4Z)-2-hydroxyhepta-2,4-dienedioate, (E)-5-methyl-2-oxo-3-hex-3-enedioate	4348	0
268	3-dehydroshikimate_171.026	Coculture	2	6596.93	3-DEHYDRO-SHIKIMATE	3-DEHYDRO-SHIKIMATE, CPD-786, CPD-787, CPD-9164	3-dehydroshikimate, (4Z)-2-oxohept-4-enedioate, (2Z,4Z)-2-hydroxyhepta-2,4-dienedioate, (E)-5-methyl-2-oxo-3-hex-3-enedioate	5406.67	0.0847408
269	3-dehydroshikimate_171.026	Coculture	3	6596.93	3-DEHYDRO-SHIKIMATE	3-DEHYDRO-SHIKIMATE, CPD-786, CPD-787, CPD-9164	3-dehydroshikimate, (4Z)-2-oxohept-4-enedioate, (2Z,4Z)-2-hydroxyhepta-2,4-dienedioate, (E)-5-methyl-2-oxo-3-hex-3-enedioate	4497.5	0.0119667
270	3-dehydroshikimate_171.026	Coculture	4	6596.93	3-DEHYDRO-SHIKIMATE	3-DEHYDRO-SHIKIMATE, CPD-786, CPD-787, CPD-9164	3-dehydroshikimate, (4Z)-2-oxohept-4-enedioate, (2Z,4Z)-2-hydroxyhepta-2,4-dienedioate, (E)-5-methyl-2-oxo-3-hex-3-enedioate	4455.67	0.00861816
271	3-dehydroshikimate_171.026	Coculture	5	6596.93	3-DEHYDRO-SHIKIMATE	3-DEHYDRO-SHIKIMATE, CPD-786, CPD-787, CPD-9164	3-dehydroshikimate, (4Z)-2-oxohept-4-enedioate, (2Z,4Z)-2-hydroxyhepta-2,4-dienedioate, (E)-5-methyl-2-oxo-3-hex-3-enedioate	6488.67	0.171349
272	3-dehydroshikimate_171.026	Coculture	6	6596.93	3-DEHYDRO-SHIKIMATE	3-DEHYDRO-SHIKIMATE, CPD-786, CPD-787, CPD-9164	3-dehydroshikimate, (4Z)-2-oxohept-4-enedioate, (2Z,4Z)-2-hydroxyhepta-2,4-dienedioate, (E)-5-methyl-2-oxo-3-hex-3-enedioate	16372.3	0.962486
273	3-dehydroshikimate_171.026	Coculture	7	6596.93	3-DEHYDRO-SHIKIMATE	3-DEHYDRO-SHIKIMATE, CPD-786, CPD-787, CPD-9164	3-dehydroshikimate, (4Z)-2-oxohept-4-enedioate, (2Z,4Z)-2-hydroxyhepta-2,4-dienedioate, (E)-5-methyl-2-oxo-3-hex-3-enedioate	16841	1
274	3-dehydroshikimate_171.026	Coculture	8	6596.93	3-DEHYDRO-SHIKIMATE	3-DEHYDRO-SHIKIMATE, CPD-786, CPD-787, CPD-9164	3-dehydroshikimate, (4Z)-2-oxohept-4-enedioate, (2Z,4Z)-2-hydroxyhepta-2,4-dienedioate, (E)-5-methyl-2-oxo-3-hex-3-enedioate	16535.7	0.97556
275	3-dehydroshikimate_171.026	Coculture	9	6596.93	3-DEHYDRO-SHIKIMATE	3-DEHYDRO-SHIKIMATE, CPD-786, CPD-787, CPD-9164	3-dehydroshikimate, (4Z)-2-oxohept-4-enedioate, (2Z,4Z)-2-hydroxyhepta-2,4-dienedioate, (E)-5-methyl-2-oxo-3-hex-3-enedioate	6215.67	0.149497
276	3-dehydroshikimate_171.026	Coculture	10	6596.93	3-DEHYDRO-SHIKIMATE	3-DEHYDRO-SHIKIMATE, CPD-786, CPD-787, CPD-9164	3-dehydroshikimate, (4Z)-2-oxohept-4-enedioate, (2Z,4Z)-2-hydroxyhepta-2,4-dienedioate, (E)-5-methyl-2-oxo-3-hex-3-enedioate	5998	0.132074
277	3,4-dihydroxyphenylglycol_169.048	Coculture	1	11886.3	CPD-11878	CPD-11878	3,4-dihydroxyphenylglycol	8032	0
278	3,4-dihydroxyphenylglycol_169.048	Coculture	2	11886.3	CPD-11878	CPD-11878	3,4-dihydroxyphenylglycol	9096	0.226255
279	3,4-dihydroxyphenylglycol_169.048	Coculture	3	11886.3	CPD-11878	CPD-11878	3,4-dihydroxyphenylglycol	8634	0.128012
280	3,4-dihydroxyphenylglycol_169.048	Coculture	4	11886.3	CPD-11878	CPD-11878	3,4-dihydroxyphenylglycol	8929	0.190743
281	3,4-dihydroxyphenylglycol_169.048	Coculture	5	11886.3	CPD-11878	CPD-11878	3,4-dihydroxyphenylglycol	9069.33	0.220584
282	3,4-dihydroxyphenylglycol_169.048	Coculture	6	11886.3	CPD-11878	CPD-11878	3,4-dihydroxyphenylglycol	12625.7	0.976822
283	3,4-dihydroxyphenylglycol_169.048	Coculture	7	11886.3	CPD-11878	CPD-11878	3,4-dihydroxyphenylglycol	12734.7	1
284	3,4-dihydroxyphenylglycol_169.048	Coculture	8	11886.3	CPD-11878	CPD-11878	3,4-dihydroxyphenylglycol	11557.3	0.749646
285	3,4-dihydroxyphenylglycol_169.048	Coculture	9	11886.3	CPD-11878	CPD-11878	3,4-dihydroxyphenylglycol	11164.3	0.666076
286	3,4-dihydroxyphenylglycol_169.048	Coculture	10	11886.3	CPD-11878	CPD-11878	3,4-dihydroxyphenylglycol	10967	0.624114
287	4-aminobutanoate_102.055	Coculture	1	16864.8	4-AMINO-BUTYRATE	4-AMINO-BUTYRATE, CPD-19042, CPD-466, DIMETHYL-GLYCINE, CPD-471, CPD-10490	4-aminobutanoate, 2-hydroxyisobutyramide, (S)-3-amino-2-methylpropanoate, N,N-dimethylglycine, (R)-3-amino-2-methylpropanoate, N-ethylglycine	12408	0
288	4-aminobutanoate_102.055	Coculture	2	16864.8	4-AMINO-BUTYRATE	4-AMINO-BUTYRATE, CPD-19042, CPD-466, DIMETHYL-GLYCINE, CPD-471, CPD-10490	4-aminobutanoate, 2-hydroxyisobutyramide, (S)-3-amino-2-methylpropanoate, N,N-dimethylglycine, (R)-3-amino-2-methylpropanoate, N-ethylglycine	13650.3	0.0265888
289	4-aminobutanoate_102.055	Coculture	3	16864.8	4-AMINO-BUTYRATE	4-AMINO-BUTYRATE, CPD-19042, CPD-466, DIMETHYL-GLYCINE, CPD-471, CPD-10490	4-aminobutanoate, 2-hydroxyisobutyramide, (S)-3-amino-2-methylpropanoate, N,N-dimethylglycine, (R)-3-amino-2-methylpropanoate, N-ethylglycine	15778	0.0721257
290	4-aminobutanoate_102.055	Coculture	4	16864.8	4-AMINO-BUTYRATE	4-AMINO-BUTYRATE, CPD-19042, CPD-466, DIMETHYL-GLYCINE, CPD-471, CPD-10490	4-aminobutanoate, 2-hydroxyisobutyramide, (S)-3-amino-2-methylpropanoate, N,N-dimethylglycine, (R)-3-amino-2-methylpropanoate, N-ethylglycine	20403.7	0.171125
291	4-aminobutanoate_102.055	Coculture	5	16864.8	4-AMINO-BUTYRATE	4-AMINO-BUTYRATE, CPD-19042, CPD-466, DIMETHYL-GLYCINE, CPD-471, CPD-10490	4-aminobutanoate, 2-hydroxyisobutyramide, (S)-3-amino-2-methylpropanoate, N,N-dimethylglycine, (R)-3-amino-2-methylpropanoate, N-ethylglycine	16404	0.0855235
292	4-aminobutanoate_102.055	Coculture	6	16864.8	4-AMINO-BUTYRATE	4-AMINO-BUTYRATE, CPD-19042, CPD-466, DIMETHYL-GLYCINE, CPD-471, CPD-10490	4-aminobutanoate, 2-hydroxyisobutyramide, (S)-3-amino-2-methylpropanoate, N,N-dimethylglycine, (R)-3-amino-2-methylpropanoate, N-ethylglycine	40335.3	0.597709
293	4-aminobutanoate_102.055	Coculture	7	16864.8	4-AMINO-BUTYRATE	4-AMINO-BUTYRATE, CPD-19042, CPD-466, DIMETHYL-GLYCINE, CPD-471, CPD-10490	4-aminobutanoate, 2-hydroxyisobutyramide, (S)-3-amino-2-methylpropanoate, N,N-dimethylglycine, (R)-3-amino-2-methylpropanoate, N-ethylglycine	59132	1
294	4-aminobutanoate_102.055	Coculture	8	16864.8	4-AMINO-BUTYRATE	4-AMINO-BUTYRATE, CPD-19042, CPD-466, DIMETHYL-GLYCINE, CPD-471, CPD-10490	4-aminobutanoate, 2-hydroxyisobutyramide, (S)-3-amino-2-methylpropanoate, N,N-dimethylglycine, (R)-3-amino-2-methylpropanoate, N-ethylglycine	43111	0.657114
295	4-aminobutanoate_102.055	Coculture	9	16864.8	4-AMINO-BUTYRATE	4-AMINO-BUTYRATE, CPD-19042, CPD-466, DIMETHYL-GLYCINE, CPD-471, CPD-10490	4-aminobutanoate, 2-hydroxyisobutyramide, (S)-3-amino-2-methylpropanoate, N,N-dimethylglycine, (R)-3-amino-2-methylpropanoate, N-ethylglycine	17341.7	0.105592
296	4-aminobutanoate_102.055	Coculture	10	16864.8	4-AMINO-BUTYRATE	4-AMINO-BUTYRATE, CPD-19042, CPD-466, DIMETHYL-GLYCINE, CPD-471, CPD-10490	4-aminobutanoate, 2-hydroxyisobutyramide, (S)-3-amino-2-methylpropanoate, N,N-dimethylglycine, (R)-3-amino-2-methylpropanoate, N-ethylglycine	18190	0.123748
297	4-coumaraldehyde, cinnamate_147.043	Coculture	1	11840.2	COUMARALDEHYDE, CPD-674	COUMARALDEHYDE, CPD-674	4-coumaraldehyde, cinnamate	8240	0
298	4-coumaraldehyde, cinnamate_147.043	Coculture	2	11840.2	COUMARALDEHYDE, CPD-674	COUMARALDEHYDE, CPD-674	4-coumaraldehyde, cinnamate	8706.33	0.0568237
299	4-coumaraldehyde, cinnamate_147.043	Coculture	3	11840.2	COUMARALDEHYDE, CPD-674	COUMARALDEHYDE, CPD-674	4-coumaraldehyde, cinnamate	8740	0.0609261
300	4-coumaraldehyde, cinnamate_147.043	Coculture	4	11840.2	COUMARALDEHYDE, CPD-674	COUMARALDEHYDE, CPD-674	4-coumaraldehyde, cinnamate	10237.3	0.243379
301	4-coumaraldehyde, cinnamate_147.043	Coculture	5	11840.2	COUMARALDEHYDE, CPD-674	COUMARALDEHYDE, CPD-674	4-coumaraldehyde, cinnamate	9876	0.19935
302	4-coumaraldehyde, cinnamate_147.043	Coculture	6	11840.2	COUMARALDEHYDE, CPD-674	COUMARALDEHYDE, CPD-674	4-coumaraldehyde, cinnamate	13875.3	0.686677
303	4-coumaraldehyde, cinnamate_147.043	Coculture	7	11840.2	COUMARALDEHYDE, CPD-674	COUMARALDEHYDE, CPD-674	4-coumaraldehyde, cinnamate	16446.7	1
304	4-coumaraldehyde, cinnamate_147.043	Coculture	8	11840.2	COUMARALDEHYDE, CPD-674	COUMARALDEHYDE, CPD-674	4-coumaraldehyde, cinnamate	14425.3	0.753696
305	4-coumaraldehyde, cinnamate_147.043	Coculture	9	11840.2	COUMARALDEHYDE, CPD-674	COUMARALDEHYDE, CPD-674	4-coumaraldehyde, cinnamate	11391	0.383956
306	4-coumaraldehyde, cinnamate_147.043	Coculture	10	11840.2	COUMARALDEHYDE, CPD-674	COUMARALDEHYDE, CPD-674	4-coumaraldehyde, cinnamate	11818.7	0.436068
307	4-hydroxybenzoate_137.022	Coculture	1	5953.5	4-hydroxybenzoate	4-hydroxybenzoate, CPD-110	4-hydroxybenzoate, salicylate	4734.67	0
308	4-hydroxybenzoate_137.022	Coculture	2	5953.5	4-hydroxybenzoate	4-hydroxybenzoate, CPD-110	4-hydroxybenzoate, salicylate	5182	0.0912987
309	4-hydroxybenzoate_137.022	Coculture	3	5953.5	4-hydroxybenzoate	4-hydroxybenzoate, CPD-110	4-hydroxybenzoate, salicylate	4926.5	0.0391523
310	4-hydroxybenzoate_137.022	Coculture	4	5953.5	4-hydroxybenzoate	4-hydroxybenzoate, CPD-110	4-hydroxybenzoate, salicylate	5594.67	0.175522
311	4-hydroxybenzoate_137.022	Coculture	5	5953.5	4-hydroxybenzoate	4-hydroxybenzoate, CPD-110	4-hydroxybenzoate, salicylate	5560.33	0.168515
312	4-hydroxybenzoate_137.022	Coculture	6	5953.5	4-hydroxybenzoate	4-hydroxybenzoate, CPD-110	4-hydroxybenzoate, salicylate	7779.67	0.621471
313	4-hydroxybenzoate_137.022	Coculture	7	5953.5	4-hydroxybenzoate	4-hydroxybenzoate, CPD-110	4-hydroxybenzoate, salicylate	9634.33	1
314	4-hydroxybenzoate_137.022	Coculture	8	5953.5	4-hydroxybenzoate	4-hydroxybenzoate, CPD-110	4-hydroxybenzoate, salicylate	8634.33	0.795904
315	4-hydroxybenzoate_137.022	Coculture	9	5953.5	4-hydroxybenzoate	4-hydroxybenzoate, CPD-110	4-hydroxybenzoate, salicylate	5694.33	0.195864
316	4-hydroxybenzoate_137.022	Coculture	10	5953.5	4-hydroxybenzoate	4-hydroxybenzoate, CPD-110	4-hydroxybenzoate, salicylate	5751	0.207429
317	5-oxo-L-proline_128.034	Coculture	1	22186.6	5-OXOPROLINE	5-OXOPROLINE, PYRROLINE-HYDROXY-CARBOXYLATE, CPD-1128	5-oxo-L-proline, (3R,5S)-3-hydroxy-1-pyrroline-5-carboxylate, 1-pyrroline-4-hydroxy-2-carboxylate	19190	0
318	5-oxo-L-proline_128.034	Coculture	2	22186.6	5-OXOPROLINE	5-OXOPROLINE, PYRROLINE-HYDROXY-CARBOXYLATE, CPD-1128	5-oxo-L-proline, (3R,5S)-3-hydroxy-1-pyrroline-5-carboxylate, 1-pyrroline-4-hydroxy-2-carboxylate	23017	0.0581847
319	5-oxo-L-proline_128.034	Coculture	3	22186.6	5-OXOPROLINE	5-OXOPROLINE, PYRROLINE-HYDROXY-CARBOXYLATE, CPD-1128	5-oxo-L-proline, (3R,5S)-3-hydroxy-1-pyrroline-5-carboxylate, 1-pyrroline-4-hydroxy-2-carboxylate	24933	0.087315
320	5-oxo-L-proline_128.034	Coculture	4	22186.6	5-OXOPROLINE	5-OXOPROLINE, PYRROLINE-HYDROXY-CARBOXYLATE, CPD-1128	5-oxo-L-proline, (3R,5S)-3-hydroxy-1-pyrroline-5-carboxylate, 1-pyrroline-4-hydroxy-2-carboxylate	33226	0.2134
321	5-oxo-L-proline_128.034	Coculture	5	22186.6	5-OXOPROLINE	5-OXOPROLINE, PYRROLINE-HYDROXY-CARBOXYLATE, CPD-1128	5-oxo-L-proline, (3R,5S)-3-hydroxy-1-pyrroline-5-carboxylate, 1-pyrroline-4-hydroxy-2-carboxylate	29037.3	0.149716
322	5-oxo-L-proline_128.034	Coculture	6	22186.6	5-OXOPROLINE	5-OXOPROLINE, PYRROLINE-HYDROXY-CARBOXYLATE, CPD-1128	5-oxo-L-proline, (3R,5S)-3-hydroxy-1-pyrroline-5-carboxylate, 1-pyrroline-4-hydroxy-2-carboxylate	58305.7	0.594704
323	5-oxo-L-proline_128.034	Coculture	7	22186.6	5-OXOPROLINE	5-OXOPROLINE, PYRROLINE-HYDROXY-CARBOXYLATE, CPD-1128	5-oxo-L-proline, (3R,5S)-3-hydroxy-1-pyrroline-5-carboxylate, 1-pyrroline-4-hydroxy-2-carboxylate	84963.3	1
324	5-oxo-L-proline_128.034	Coculture	8	22186.6	5-OXOPROLINE	5-OXOPROLINE, PYRROLINE-HYDROXY-CARBOXYLATE, CPD-1128	5-oxo-L-proline, (3R,5S)-3-hydroxy-1-pyrroline-5-carboxylate, 1-pyrroline-4-hydroxy-2-carboxylate	66020.3	0.711996
325	5-oxo-L-proline_128.034	Coculture	9	22186.6	5-OXOPROLINE	5-OXOPROLINE, PYRROLINE-HYDROXY-CARBOXYLATE, CPD-1128	5-oxo-L-proline, (3R,5S)-3-hydroxy-1-pyrroline-5-carboxylate, 1-pyrroline-4-hydroxy-2-carboxylate	36927.7	0.269679
326	5-oxo-L-proline_128.034	Coculture	10	22186.6	5-OXOPROLINE	5-OXOPROLINE, PYRROLINE-HYDROXY-CARBOXYLATE, CPD-1128	5-oxo-L-proline, (3R,5S)-3-hydroxy-1-pyrroline-5-carboxylate, 1-pyrroline-4-hydroxy-2-carboxylate	34088.7	0.226515
327	citraconate_129.019	Coculture	1	23168.2	2-METHYLMALEATE	2-METHYLMALEATE, CPD-654, GLUTACONATE	citraconate, 2,5-dioxopentanoate, (E)-glutaconate	17327.7	0
328	citraconate_129.019	Coculture	2	23168.2	2-METHYLMALEATE	2-METHYLMALEATE, CPD-654, GLUTACONATE	citraconate, 2,5-dioxopentanoate, (E)-glutaconate	17628	0.0496419
329	citraconate_129.019	Coculture	3	23168.2	2-METHYLMALEATE	2-METHYLMALEATE, CPD-654, GLUTACONATE	citraconate, 2,5-dioxopentanoate, (E)-glutaconate	18136.5	0.133691
330	citraconate_129.019	Coculture	4	23168.2	2-METHYLMALEATE	2-METHYLMALEATE, CPD-654, GLUTACONATE	citraconate, 2,5-dioxopentanoate, (E)-glutaconate	18132.7	0.133058
331	citraconate_129.019	Coculture	5	23168.2	2-METHYLMALEATE	2-METHYLMALEATE, CPD-654, GLUTACONATE	citraconate, 2,5-dioxopentanoate, (E)-glutaconate	17864.3	0.0887052
332	citraconate_129.019	Coculture	6	23168.2	2-METHYLMALEATE	2-METHYLMALEATE, CPD-654, GLUTACONATE	citraconate, 2,5-dioxopentanoate, (E)-glutaconate	17509.3	0.0300275
333	citraconate_129.019	Coculture	7	23168.2	2-METHYLMALEATE	2-METHYLMALEATE, CPD-654, GLUTACONATE	citraconate, 2,5-dioxopentanoate, (E)-glutaconate	19809	0.410138
334	citraconate_129.019	Coculture	8	23168.2	2-METHYLMALEATE	2-METHYLMALEATE, CPD-654, GLUTACONATE	citraconate, 2,5-dioxopentanoate, (E)-glutaconate	19173	0.305014
335	citraconate_129.019	Coculture	9	23168.2	2-METHYLMALEATE	2-METHYLMALEATE, CPD-654, GLUTACONATE	citraconate, 2,5-dioxopentanoate, (E)-glutaconate	23343.3	0.994325
336	citraconate_129.019	Coculture	10	23168.2	2-METHYLMALEATE	2-METHYLMALEATE, CPD-654, GLUTACONATE	citraconate, 2,5-dioxopentanoate, (E)-glutaconate	23377.7	1
337	D-ribulose 5-phosphate_229.015	Coculture	1	5929.42	RIBULOSE-5P	RIBULOSE-5P, RIBOSE-1P, XYLULOSE-5-PHOSPHATE, CPD-15317, ARABINOSE-5P, CPD-18118, L-RIBULOSE-5-P, L-XYLULOSE-5-P, Ribulose-phosphates	D-ribulose 5-phosphate, a-D-ribose-1-phosphate, D-xylulose 5-phosphate, D-ribofuranose 5-phosphate, aldehydo-D-arabinose 5-phosphate, D-arabinofuranose 5-phosphate, L-ribulose 5-phosphate, L-xylulose 5-phosphate, L(or D)-ribulose 5-phosphate	4732	0
338	D-ribulose 5-phosphate_229.015	Coculture	2	5929.42	RIBULOSE-5P	RIBULOSE-5P, RIBOSE-1P, XYLULOSE-5-PHOSPHATE, CPD-15317, ARABINOSE-5P, CPD-18118, L-RIBULOSE-5-P, L-XYLULOSE-5-P, Ribulose-phosphates	D-ribulose 5-phosphate, a-D-ribose-1-phosphate, D-xylulose 5-phosphate, D-ribofuranose 5-phosphate, aldehydo-D-arabinose 5-phosphate, D-arabinofuranose 5-phosphate, L-ribulose 5-phosphate, L-xylulose 5-phosphate, L(or D)-ribulose 5-phosphate	5512.33	0.236776
339	D-ribulose 5-phosphate_229.015	Coculture	3	5929.42	RIBULOSE-5P	RIBULOSE-5P, RIBOSE-1P, XYLULOSE-5-PHOSPHATE, CPD-15317, ARABINOSE-5P, CPD-18118, L-RIBULOSE-5-P, L-XYLULOSE-5-P, Ribulose-phosphates	D-ribulose 5-phosphate, a-D-ribose-1-phosphate, D-xylulose 5-phosphate, D-ribofuranose 5-phosphate, aldehydo-D-arabinose 5-phosphate, D-arabinofuranose 5-phosphate, L-ribulose 5-phosphate, L-xylulose 5-phosphate, L(or D)-ribulose 5-phosphate	5541.5	0.245626
340	D-ribulose 5-phosphate_229.015	Coculture	4	5929.42	RIBULOSE-5P	RIBULOSE-5P, RIBOSE-1P, XYLULOSE-5-PHOSPHATE, CPD-15317, ARABINOSE-5P, CPD-18118, L-RIBULOSE-5-P, L-XYLULOSE-5-P, Ribulose-phosphates	D-ribulose 5-phosphate, a-D-ribose-1-phosphate, D-xylulose 5-phosphate, D-ribofuranose 5-phosphate, aldehydo-D-arabinose 5-phosphate, D-arabinofuranose 5-phosphate, L-ribulose 5-phosphate, L-xylulose 5-phosphate, L(or D)-ribulose 5-phosphate	5216.67	0.147062
341	D-ribulose 5-phosphate_229.015	Coculture	5	5929.42	RIBULOSE-5P	RIBULOSE-5P, RIBOSE-1P, XYLULOSE-5-PHOSPHATE, CPD-15317, ARABINOSE-5P, CPD-18118, L-RIBULOSE-5-P, L-XYLULOSE-5-P, Ribulose-phosphates	D-ribulose 5-phosphate, a-D-ribose-1-phosphate, D-xylulose 5-phosphate, D-ribofuranose 5-phosphate, aldehydo-D-arabinose 5-phosphate, D-arabinofuranose 5-phosphate, L-ribulose 5-phosphate, L-xylulose 5-phosphate, L(or D)-ribulose 5-phosphate	5796	0.322848
342	D-ribulose 5-phosphate_229.015	Coculture	6	5929.42	RIBULOSE-5P	RIBULOSE-5P, RIBOSE-1P, XYLULOSE-5-PHOSPHATE, CPD-15317, ARABINOSE-5P, CPD-18118, L-RIBULOSE-5-P, L-XYLULOSE-5-P, Ribulose-phosphates	D-ribulose 5-phosphate, a-D-ribose-1-phosphate, D-xylulose 5-phosphate, D-ribofuranose 5-phosphate, aldehydo-D-arabinose 5-phosphate, D-arabinofuranose 5-phosphate, L-ribulose 5-phosphate, L-xylulose 5-phosphate, L(or D)-ribulose 5-phosphate	8027.67	1
343	D-ribulose 5-phosphate_229.015	Coculture	7	5929.42	RIBULOSE-5P	RIBULOSE-5P, RIBOSE-1P, XYLULOSE-5-PHOSPHATE, CPD-15317, ARABINOSE-5P, CPD-18118, L-RIBULOSE-5-P, L-XYLULOSE-5-P, Ribulose-phosphates	D-ribulose 5-phosphate, a-D-ribose-1-phosphate, D-xylulose 5-phosphate, D-ribofuranose 5-phosphate, aldehydo-D-arabinose 5-phosphate, D-arabinofuranose 5-phosphate, L-ribulose 5-phosphate, L-xylulose 5-phosphate, L(or D)-ribulose 5-phosphate	6840.33	0.639729
344	D-ribulose 5-phosphate_229.015	Coculture	8	5929.42	RIBULOSE-5P	RIBULOSE-5P, RIBOSE-1P, XYLULOSE-5-PHOSPHATE, CPD-15317, ARABINOSE-5P, CPD-18118, L-RIBULOSE-5-P, L-XYLULOSE-5-P, Ribulose-phosphates	D-ribulose 5-phosphate, a-D-ribose-1-phosphate, D-xylulose 5-phosphate, D-ribofuranose 5-phosphate, aldehydo-D-arabinose 5-phosphate, D-arabinofuranose 5-phosphate, L-ribulose 5-phosphate, L-xylulose 5-phosphate, L(or D)-ribulose 5-phosphate	6629.67	0.575807
345	D-ribulose 5-phosphate_229.015	Coculture	9	5929.42	RIBULOSE-5P	RIBULOSE-5P, RIBOSE-1P, XYLULOSE-5-PHOSPHATE, CPD-15317, ARABINOSE-5P, CPD-18118, L-RIBULOSE-5-P, L-XYLULOSE-5-P, Ribulose-phosphates	D-ribulose 5-phosphate, a-D-ribose-1-phosphate, D-xylulose 5-phosphate, D-ribofuranose 5-phosphate, aldehydo-D-arabinose 5-phosphate, D-arabinofuranose 5-phosphate, L-ribulose 5-phosphate, L-xylulose 5-phosphate, L(or D)-ribulose 5-phosphate	6123	0.422069
346	D-ribulose 5-phosphate_229.015	Coculture	10	5929.42	RIBULOSE-5P	RIBULOSE-5P, RIBOSE-1P, XYLULOSE-5-PHOSPHATE, CPD-15317, ARABINOSE-5P, CPD-18118, L-RIBULOSE-5-P, L-XYLULOSE-5-P, Ribulose-phosphates	D-ribulose 5-phosphate, a-D-ribose-1-phosphate, D-xylulose 5-phosphate, D-ribofuranose 5-phosphate, aldehydo-D-arabinose 5-phosphate, D-arabinofuranose 5-phosphate, L-ribulose 5-phosphate, L-xylulose 5-phosphate, L(or D)-ribulose 5-phosphate	5067.33	0.10175
347	glycine_74.026	Coculture	1	7546.66	GLY	GLY, CPD-320, CPD-14534	glycine, aci-nitroethane, glycolamide	3953.33	0
348	glycine_74.026	Coculture	2	7546.66	GLY	GLY, CPD-320, CPD-14534	glycine, aci-nitroethane, glycolamide	3979.33	0.00315496
349	glycine_74.026	Coculture	3	7546.66	GLY	GLY, CPD-320, CPD-14534	glycine, aci-nitroethane, glycolamide	5324.5	0.166384
350	glycine_74.026	Coculture	4	7546.66	GLY	GLY, CPD-320, CPD-14534	glycine, aci-nitroethane, glycolamide	6655	0.327832
351	glycine_74.026	Coculture	5	7546.66	GLY	GLY, CPD-320, CPD-14534	glycine, aci-nitroethane, glycolamide	8761.67	0.583465
352	glycine_74.026	Coculture	6	7546.66	GLY	GLY, CPD-320, CPD-14534	glycine, aci-nitroethane, glycolamide	11117.7	0.869352
353	glycine_74.026	Coculture	7	7546.66	GLY	GLY, CPD-320, CPD-14534	glycine, aci-nitroethane, glycolamide	10228.7	0.761477
354	glycine_74.026	Coculture	8	7546.66	GLY	GLY, CPD-320, CPD-14534	glycine, aci-nitroethane, glycolamide	10450.7	0.788416
355	glycine_74.026	Coculture	9	7546.66	GLY	GLY, CPD-320, CPD-14534	glycine, aci-nitroethane, glycolamide	12194.3	1
356	glycine_74.026	Coculture	10	7546.66	GLY	GLY, CPD-320, CPD-14534	glycine, aci-nitroethane, glycolamide	10863.3	0.83849
357	L-ascorbate_175.023	Coculture	1	3651.43	ASCORBATE	ASCORBATE, D-GLUCURONOLACTONE, 4S5S-45-DIHYDROXY-26-DIOXOHEXANOATE, CPD-17705, CPD-37, CPD-343, CPD-13122, CPD-329	L-ascorbate, D-glucurono-6,3-lactone, (4S,5S)-4,5-dihydroxy-2,6-dioxohexanoate, 4-deoxy-L-erythro-hex-4-enopyranuronate, 5-dehydro-4-deoxy-D-glucuronate, 3-deoxy-D-glycero-2,5-hexodiulosonate, 4-deoxy-L-threo-hex-4-enopyranuronate, L-xylo-hex-3-ulono-1,4-lactone	2744.67	0
358	L-ascorbate_175.023	Coculture	2	3651.43	ASCORBATE	ASCORBATE, D-GLUCURONOLACTONE, 4S5S-45-DIHYDROXY-26-DIOXOHEXANOATE, CPD-17705, CPD-37, CPD-343, CPD-13122, CPD-329	L-ascorbate, D-glucurono-6,3-lactone, (4S,5S)-4,5-dihydroxy-2,6-dioxohexanoate, 4-deoxy-L-erythro-hex-4-enopyranuronate, 5-dehydro-4-deoxy-D-glucuronate, 3-deoxy-D-glycero-2,5-hexodiulosonate, 4-deoxy-L-threo-hex-4-enopyranuronate, L-xylo-hex-3-ulono-1,4-lactone	3109.67	0.0116126
359	L-ascorbate_175.023	Coculture	3	3651.43	ASCORBATE	ASCORBATE, D-GLUCURONOLACTONE, 4S5S-45-DIHYDROXY-26-DIOXOHEXANOATE, CPD-17705, CPD-37, CPD-343, CPD-13122, CPD-329	L-ascorbate, D-glucurono-6,3-lactone, (4S,5S)-4,5-dihydroxy-2,6-dioxohexanoate, 4-deoxy-L-erythro-hex-4-enopyranuronate, 5-dehydro-4-deoxy-D-glucuronate, 3-deoxy-D-glycero-2,5-hexodiulosonate, 4-deoxy-L-threo-hex-4-enopyranuronate, L-xylo-hex-3-ulono-1,4-lactone	3804	0.0337031
360	L-ascorbate_175.023	Coculture	4	3651.43	ASCORBATE	ASCORBATE, D-GLUCURONOLACTONE, 4S5S-45-DIHYDROXY-26-DIOXOHEXANOATE, CPD-17705, CPD-37, CPD-343, CPD-13122, CPD-329	L-ascorbate, D-glucurono-6,3-lactone, (4S,5S)-4,5-dihydroxy-2,6-dioxohexanoate, 4-deoxy-L-erythro-hex-4-enopyranuronate, 5-dehydro-4-deoxy-D-glucuronate, 3-deoxy-D-glycero-2,5-hexodiulosonate, 4-deoxy-L-threo-hex-4-enopyranuronate, L-xylo-hex-3-ulono-1,4-lactone	6379.33	0.115638
361	L-ascorbate_175.023	Coculture	5	3651.43	ASCORBATE	ASCORBATE, D-GLUCURONOLACTONE, 4S5S-45-DIHYDROXY-26-DIOXOHEXANOATE, CPD-17705, CPD-37, CPD-343, CPD-13122, CPD-329	L-ascorbate, D-glucurono-6,3-lactone, (4S,5S)-4,5-dihydroxy-2,6-dioxohexanoate, 4-deoxy-L-erythro-hex-4-enopyranuronate, 5-dehydro-4-deoxy-D-glucuronate, 3-deoxy-D-glycero-2,5-hexodiulosonate, 4-deoxy-L-threo-hex-4-enopyranuronate, L-xylo-hex-3-ulono-1,4-lactone	5751.67	0.0956689
362	L-ascorbate_175.023	Coculture	6	3651.43	ASCORBATE	ASCORBATE, D-GLUCURONOLACTONE, 4S5S-45-DIHYDROXY-26-DIOXOHEXANOATE, CPD-17705, CPD-37, CPD-343, CPD-13122, CPD-329	L-ascorbate, D-glucurono-6,3-lactone, (4S,5S)-4,5-dihydroxy-2,6-dioxohexanoate, 4-deoxy-L-erythro-hex-4-enopyranuronate, 5-dehydro-4-deoxy-D-glucuronate, 3-deoxy-D-glycero-2,5-hexodiulosonate, 4-deoxy-L-threo-hex-4-enopyranuronate, L-xylo-hex-3-ulono-1,4-lactone	12555	0.31212
363	L-ascorbate_175.023	Coculture	7	3651.43	ASCORBATE	ASCORBATE, D-GLUCURONOLACTONE, 4S5S-45-DIHYDROXY-26-DIOXOHEXANOATE, CPD-17705, CPD-37, CPD-343, CPD-13122, CPD-329	L-ascorbate, D-glucurono-6,3-lactone, (4S,5S)-4,5-dihydroxy-2,6-dioxohexanoate, 4-deoxy-L-erythro-hex-4-enopyranuronate, 5-dehydro-4-deoxy-D-glucuronate, 3-deoxy-D-glycero-2,5-hexodiulosonate, 4-deoxy-L-threo-hex-4-enopyranuronate, L-xylo-hex-3-ulono-1,4-lactone	13178.7	0.331962
364	L-ascorbate_175.023	Coculture	8	3651.43	ASCORBATE	ASCORBATE, D-GLUCURONOLACTONE, 4S5S-45-DIHYDROXY-26-DIOXOHEXANOATE, CPD-17705, CPD-37, CPD-343, CPD-13122, CPD-329	L-ascorbate, D-glucurono-6,3-lactone, (4S,5S)-4,5-dihydroxy-2,6-dioxohexanoate, 4-deoxy-L-erythro-hex-4-enopyranuronate, 5-dehydro-4-deoxy-D-glucuronate, 3-deoxy-D-glycero-2,5-hexodiulosonate, 4-deoxy-L-threo-hex-4-enopyranuronate, L-xylo-hex-3-ulono-1,4-lactone	34176	1
365	L-ascorbate_175.023	Coculture	9	3651.43	ASCORBATE	ASCORBATE, D-GLUCURONOLACTONE, 4S5S-45-DIHYDROXY-26-DIOXOHEXANOATE, CPD-17705, CPD-37, CPD-343, CPD-13122, CPD-329	L-ascorbate, D-glucurono-6,3-lactone, (4S,5S)-4,5-dihydroxy-2,6-dioxohexanoate, 4-deoxy-L-erythro-hex-4-enopyranuronate, 5-dehydro-4-deoxy-D-glucuronate, 3-deoxy-D-glycero-2,5-hexodiulosonate, 4-deoxy-L-threo-hex-4-enopyranuronate, L-xylo-hex-3-ulono-1,4-lactone	4805	0.0655503
366	L-ascorbate_175.023	Coculture	10	3651.43	ASCORBATE	ASCORBATE, D-GLUCURONOLACTONE, 4S5S-45-DIHYDROXY-26-DIOXOHEXANOATE, CPD-17705, CPD-37, CPD-343, CPD-13122, CPD-329	L-ascorbate, D-glucurono-6,3-lactone, (4S,5S)-4,5-dihydroxy-2,6-dioxohexanoate, 4-deoxy-L-erythro-hex-4-enopyranuronate, 5-dehydro-4-deoxy-D-glucuronate, 3-deoxy-D-glycero-2,5-hexodiulosonate, 4-deoxy-L-threo-hex-4-enopyranuronate, L-xylo-hex-3-ulono-1,4-lactone	4087.33	0.0427175
367	L-aspartate 4-semialdehyde_116.035	Coculture	1	7006.11	L-ASPARTATE-SEMIALDEHYDE	L-ASPARTATE-SEMIALDEHYDE, AMINO-OXOBUT	L-aspartate 4-semialdehyde, L-2-amino-3-oxobutanoate	5357.33	0
368	L-aspartate 4-semialdehyde_116.035	Coculture	2	7006.11	L-ASPARTATE-SEMIALDEHYDE	L-ASPARTATE-SEMIALDEHYDE, AMINO-OXOBUT	L-aspartate 4-semialdehyde, L-2-amino-3-oxobutanoate	6161	0.0902185
369	L-aspartate 4-semialdehyde_116.035	Coculture	3	7006.11	L-ASPARTATE-SEMIALDEHYDE	L-ASPARTATE-SEMIALDEHYDE, AMINO-OXOBUT	L-aspartate 4-semialdehyde, L-2-amino-3-oxobutanoate	6844.5	0.166947
370	L-aspartate 4-semialdehyde_116.035	Coculture	4	7006.11	L-ASPARTATE-SEMIALDEHYDE	L-ASPARTATE-SEMIALDEHYDE, AMINO-OXOBUT	L-aspartate 4-semialdehyde, L-2-amino-3-oxobutanoate	8998	0.408696
371	L-aspartate 4-semialdehyde_116.035	Coculture	5	7006.11	L-ASPARTATE-SEMIALDEHYDE	L-ASPARTATE-SEMIALDEHYDE, AMINO-OXOBUT	L-aspartate 4-semialdehyde, L-2-amino-3-oxobutanoate	11359	0.673739
372	L-aspartate 4-semialdehyde_116.035	Coculture	6	7006.11	L-ASPARTATE-SEMIALDEHYDE	L-ASPARTATE-SEMIALDEHYDE, AMINO-OXOBUT	L-aspartate 4-semialdehyde, L-2-amino-3-oxobutanoate	14169	0.989186
373	L-aspartate 4-semialdehyde_116.035	Coculture	7	7006.11	L-ASPARTATE-SEMIALDEHYDE	L-ASPARTATE-SEMIALDEHYDE, AMINO-OXOBUT	L-aspartate 4-semialdehyde, L-2-amino-3-oxobutanoate	13128.7	0.872399
374	L-aspartate 4-semialdehyde_116.035	Coculture	8	7006.11	L-ASPARTATE-SEMIALDEHYDE	L-ASPARTATE-SEMIALDEHYDE, AMINO-OXOBUT	L-aspartate 4-semialdehyde, L-2-amino-3-oxobutanoate	13039.7	0.862408
375	L-aspartate 4-semialdehyde_116.035	Coculture	9	7006.11	L-ASPARTATE-SEMIALDEHYDE	L-ASPARTATE-SEMIALDEHYDE, AMINO-OXOBUT	L-aspartate 4-semialdehyde, L-2-amino-3-oxobutanoate	14265.3	1
376	L-aspartate 4-semialdehyde_116.035	Coculture	10	7006.11	L-ASPARTATE-SEMIALDEHYDE	L-ASPARTATE-SEMIALDEHYDE, AMINO-OXOBUT	L-aspartate 4-semialdehyde, L-2-amino-3-oxobutanoate	11139	0.649042
377	L-aspartate_132.032	Coculture	1	3870.91	L-ASPARTATE	L-ASPARTATE, CPD-302	L-aspartate, D-aspartate	2660.67	0
378	L-aspartate_132.032	Coculture	2	3870.91	L-ASPARTATE	L-ASPARTATE, CPD-302	L-aspartate, D-aspartate	3383.67	0.196236
379	L-aspartate_132.032	Coculture	3	3870.91	L-ASPARTATE	L-ASPARTATE, CPD-302	L-aspartate, D-aspartate	3872.5	0.328915
380	L-aspartate_132.032	Coculture	4	3870.91	L-ASPARTATE	L-ASPARTATE, CPD-302	L-aspartate, D-aspartate	4644	0.538315
381	L-aspartate_132.032	Coculture	5	3870.91	L-ASPARTATE	L-ASPARTATE, CPD-302	L-aspartate, D-aspartate	4209	0.420248
382	L-aspartate_132.032	Coculture	6	3870.91	L-ASPARTATE	L-ASPARTATE, CPD-302	L-aspartate, D-aspartate	4851.33	0.59459
383	L-aspartate_132.032	Coculture	7	3870.91	L-ASPARTATE	L-ASPARTATE, CPD-302	L-aspartate, D-aspartate	6345	1
384	L-aspartate_132.032	Coculture	8	3870.91	L-ASPARTATE	L-ASPARTATE, CPD-302	L-aspartate, D-aspartate	5140.67	0.67312
385	L-aspartate_132.032	Coculture	9	3870.91	L-ASPARTATE	L-ASPARTATE, CPD-302	L-aspartate, D-aspartate	5314.33	0.720257
386	L-aspartate_132.032	Coculture	10	3870.91	L-ASPARTATE	L-ASPARTATE, CPD-302	L-aspartate, D-aspartate	5469	0.762236
387	L-glutamate-5-semialdehyde_130.051	Coculture	1	4656.42	L-GLUTAMATE_GAMMA-SEMIALDEHYDE	L-GLUTAMATE_GAMMA-SEMIALDEHYDE, 5-AMINO-LEVULINATE, GLUTAMATE-1-SEMIALDEHYDE, 4-HYDROXY-L-PROLINE, CIS-4-HYDROXY-D-PROLINE	L-glutamate-5-semialdehyde, 5-aminolevulinate, (S)-4-amino-5-oxopentanoate, trans-4-hydroxy-L-proline, cis-4-hydroxy-D-proline	3484.33	0
388	L-glutamate-5-semialdehyde_130.051	Coculture	2	4656.42	L-GLUTAMATE_GAMMA-SEMIALDEHYDE	L-GLUTAMATE_GAMMA-SEMIALDEHYDE, 5-AMINO-LEVULINATE, GLUTAMATE-1-SEMIALDEHYDE, 4-HYDROXY-L-PROLINE, CIS-4-HYDROXY-D-PROLINE	L-glutamate-5-semialdehyde, 5-aminolevulinate, (S)-4-amino-5-oxopentanoate, trans-4-hydroxy-L-proline, cis-4-hydroxy-D-proline	3793	0.0464533
389	L-glutamate-5-semialdehyde_130.051	Coculture	3	4656.42	L-GLUTAMATE_GAMMA-SEMIALDEHYDE	L-GLUTAMATE_GAMMA-SEMIALDEHYDE, 5-AMINO-LEVULINATE, GLUTAMATE-1-SEMIALDEHYDE, 4-HYDROXY-L-PROLINE, CIS-4-HYDROXY-D-PROLINE	L-glutamate-5-semialdehyde, 5-aminolevulinate, (S)-4-amino-5-oxopentanoate, trans-4-hydroxy-L-proline, cis-4-hydroxy-D-proline	3605	0.0181599
390	L-glutamate-5-semialdehyde_130.051	Coculture	4	4656.42	L-GLUTAMATE_GAMMA-SEMIALDEHYDE	L-GLUTAMATE_GAMMA-SEMIALDEHYDE, 5-AMINO-LEVULINATE, GLUTAMATE-1-SEMIALDEHYDE, 4-HYDROXY-L-PROLINE, CIS-4-HYDROXY-D-PROLINE	L-glutamate-5-semialdehyde, 5-aminolevulinate, (S)-4-amino-5-oxopentanoate, trans-4-hydroxy-L-proline, cis-4-hydroxy-D-proline	3796.33	0.046955
391	L-glutamate-5-semialdehyde_130.051	Coculture	5	4656.42	L-GLUTAMATE_GAMMA-SEMIALDEHYDE	L-GLUTAMATE_GAMMA-SEMIALDEHYDE, 5-AMINO-LEVULINATE, GLUTAMATE-1-SEMIALDEHYDE, 4-HYDROXY-L-PROLINE, CIS-4-HYDROXY-D-PROLINE	L-glutamate-5-semialdehyde, 5-aminolevulinate, (S)-4-amino-5-oxopentanoate, trans-4-hydroxy-L-proline, cis-4-hydroxy-D-proline	4472	0.148641
392	L-glutamate-5-semialdehyde_130.051	Coculture	6	4656.42	L-GLUTAMATE_GAMMA-SEMIALDEHYDE	L-GLUTAMATE_GAMMA-SEMIALDEHYDE, 5-AMINO-LEVULINATE, GLUTAMATE-1-SEMIALDEHYDE, 4-HYDROXY-L-PROLINE, CIS-4-HYDROXY-D-PROLINE	L-glutamate-5-semialdehyde, 5-aminolevulinate, (S)-4-amino-5-oxopentanoate, trans-4-hydroxy-L-proline, cis-4-hydroxy-D-proline	4756	0.191382
393	L-glutamate-5-semialdehyde_130.051	Coculture	7	4656.42	L-GLUTAMATE_GAMMA-SEMIALDEHYDE	L-GLUTAMATE_GAMMA-SEMIALDEHYDE, 5-AMINO-LEVULINATE, GLUTAMATE-1-SEMIALDEHYDE, 4-HYDROXY-L-PROLINE, CIS-4-HYDROXY-D-PROLINE	L-glutamate-5-semialdehyde, 5-aminolevulinate, (S)-4-amino-5-oxopentanoate, trans-4-hydroxy-L-proline, cis-4-hydroxy-D-proline	4978	0.224792
394	L-glutamate-5-semialdehyde_130.051	Coculture	8	4656.42	L-GLUTAMATE_GAMMA-SEMIALDEHYDE	L-GLUTAMATE_GAMMA-SEMIALDEHYDE, 5-AMINO-LEVULINATE, GLUTAMATE-1-SEMIALDEHYDE, 4-HYDROXY-L-PROLINE, CIS-4-HYDROXY-D-PROLINE	L-glutamate-5-semialdehyde, 5-aminolevulinate, (S)-4-amino-5-oxopentanoate, trans-4-hydroxy-L-proline, cis-4-hydroxy-D-proline	5031.67	0.232868
395	L-glutamate-5-semialdehyde_130.051	Coculture	9	4656.42	L-GLUTAMATE_GAMMA-SEMIALDEHYDE	L-GLUTAMATE_GAMMA-SEMIALDEHYDE, 5-AMINO-LEVULINATE, GLUTAMATE-1-SEMIALDEHYDE, 4-HYDROXY-L-PROLINE, CIS-4-HYDROXY-D-PROLINE	L-glutamate-5-semialdehyde, 5-aminolevulinate, (S)-4-amino-5-oxopentanoate, trans-4-hydroxy-L-proline, cis-4-hydroxy-D-proline	10129	1
396	L-glutamate-5-semialdehyde_130.051	Coculture	10	4656.42	L-GLUTAMATE_GAMMA-SEMIALDEHYDE	L-GLUTAMATE_GAMMA-SEMIALDEHYDE, 5-AMINO-LEVULINATE, GLUTAMATE-1-SEMIALDEHYDE, 4-HYDROXY-L-PROLINE, CIS-4-HYDROXY-D-PROLINE	L-glutamate-5-semialdehyde, 5-aminolevulinate, (S)-4-amino-5-oxopentanoate, trans-4-hydroxy-L-proline, cis-4-hydroxy-D-proline	9798.33	0.950236
397	L-glutamate_146.046	Coculture	1	30505.9	GLT	GLT, ACETYLSERINE, D-GLT	L-glutamate, O-acetyl-L-serine, D-glutamate	26017	0
398	L-glutamate_146.046	Coculture	2	30505.9	GLT	GLT, ACETYLSERINE, D-GLT	L-glutamate, O-acetyl-L-serine, D-glutamate	33302.7	0.0540015
399	L-glutamate_146.046	Coculture	3	30505.9	GLT	GLT, ACETYLSERINE, D-GLT	L-glutamate, O-acetyl-L-serine, D-glutamate	40066.5	0.104135
400	L-glutamate_146.046	Coculture	4	30505.9	GLT	GLT, ACETYLSERINE, D-GLT	L-glutamate, O-acetyl-L-serine, D-glutamate	53621	0.204601
401	L-glutamate_146.046	Coculture	5	30505.9	GLT	GLT, ACETYLSERINE, D-GLT	L-glutamate, O-acetyl-L-serine, D-glutamate	46080	0.148707
402	L-glutamate_146.046	Coculture	6	30505.9	GLT	GLT, ACETYLSERINE, D-GLT	L-glutamate, O-acetyl-L-serine, D-glutamate	111558	0.634032
403	L-glutamate_146.046	Coculture	7	30505.9	GLT	GLT, ACETYLSERINE, D-GLT	L-glutamate, O-acetyl-L-serine, D-glutamate	160933	1
404	L-glutamate_146.046	Coculture	8	30505.9	GLT	GLT, ACETYLSERINE, D-GLT	L-glutamate, O-acetyl-L-serine, D-glutamate	116725	0.672332
405	L-glutamate_146.046	Coculture	9	30505.9	GLT	GLT, ACETYLSERINE, D-GLT	L-glutamate, O-acetyl-L-serine, D-glutamate	51728.7	0.190575
406	L-glutamate_146.046	Coculture	10	30505.9	GLT	GLT, ACETYLSERINE, D-GLT	L-glutamate, O-acetyl-L-serine, D-glutamate	53247	0.201829
407	N-acetyl-L-glutamate_188.058	Coculture	1	8661.23	ACETYL-GLU	ACETYL-GLU, L-ALPHA-AMINO-EPSILON-KETO-PIMELATE	N-acetyl-L-glutamate, L-a-amino-e-keto-pimelate	7793.33	0
408	N-acetyl-L-glutamate_188.058	Coculture	2	8661.23	ACETYL-GLU	ACETYL-GLU, L-ALPHA-AMINO-EPSILON-KETO-PIMELATE	N-acetyl-L-glutamate, L-a-amino-e-keto-pimelate	9011.67	0.127361
409	N-acetyl-L-glutamate_188.058	Coculture	3	8661.23	ACETYL-GLU	ACETYL-GLU, L-ALPHA-AMINO-EPSILON-KETO-PIMELATE	N-acetyl-L-glutamate, L-a-amino-e-keto-pimelate	10174.5	0.24892
410	N-acetyl-L-glutamate_188.058	Coculture	4	8661.23	ACETYL-GLU	ACETYL-GLU, L-ALPHA-AMINO-EPSILON-KETO-PIMELATE	N-acetyl-L-glutamate, L-a-amino-e-keto-pimelate	11926	0.432016
411	N-acetyl-L-glutamate_188.058	Coculture	5	8661.23	ACETYL-GLU	ACETYL-GLU, L-ALPHA-AMINO-EPSILON-KETO-PIMELATE	N-acetyl-L-glutamate, L-a-amino-e-keto-pimelate	12290.7	0.470137
412	N-acetyl-L-glutamate_188.058	Coculture	6	8661.23	ACETYL-GLU	ACETYL-GLU, L-ALPHA-AMINO-EPSILON-KETO-PIMELATE	N-acetyl-L-glutamate, L-a-amino-e-keto-pimelate	12971	0.541257
413	N-acetyl-L-glutamate_188.058	Coculture	7	8661.23	ACETYL-GLU	ACETYL-GLU, L-ALPHA-AMINO-EPSILON-KETO-PIMELATE	N-acetyl-L-glutamate, L-a-amino-e-keto-pimelate	15410.3	0.796258
414	N-acetyl-L-glutamate_188.058	Coculture	8	8661.23	ACETYL-GLU	ACETYL-GLU, L-ALPHA-AMINO-EPSILON-KETO-PIMELATE	N-acetyl-L-glutamate, L-a-amino-e-keto-pimelate	14534	0.704648
415	N-acetyl-L-glutamate_188.058	Coculture	9	8661.23	ACETYL-GLU	ACETYL-GLU, L-ALPHA-AMINO-EPSILON-KETO-PIMELATE	N-acetyl-L-glutamate, L-a-amino-e-keto-pimelate	17359.3	1
416	N-acetyl-L-glutamate_188.058	Coculture	10	8661.23	ACETYL-GLU	ACETYL-GLU, L-ALPHA-AMINO-EPSILON-KETO-PIMELATE	N-acetyl-L-glutamate, L-a-amino-e-keto-pimelate	15190.3	0.773259
417	pyruvate_87.009	Coculture	1	122024	PYRUVATE	PYRUVATE, MALONATE-S-ALD	pyruvate, 3-oxopropanoate	89589	0
418	pyruvate_87.009	Coculture	2	122024	PYRUVATE	PYRUVATE, MALONATE-S-ALD	pyruvate, 3-oxopropanoate	95472.3	0.0290878
419	pyruvate_87.009	Coculture	3	122024	PYRUVATE	PYRUVATE, MALONATE-S-ALD	pyruvate, 3-oxopropanoate	97725.5	0.0402277
420	pyruvate_87.009	Coculture	4	122024	PYRUVATE	PYRUVATE, MALONATE-S-ALD	pyruvate, 3-oxopropanoate	109457	0.0982312
421	pyruvate_87.009	Coculture	5	122024	PYRUVATE	PYRUVATE, MALONATE-S-ALD	pyruvate, 3-oxopropanoate	109469	0.0982872
422	pyruvate_87.009	Coculture	6	122024	PYRUVATE	PYRUVATE, MALONATE-S-ALD	pyruvate, 3-oxopropanoate	171198	0.403482
423	pyruvate_87.009	Coculture	7	122024	PYRUVATE	PYRUVATE, MALONATE-S-ALD	pyruvate, 3-oxopropanoate	173973	0.417205
424	pyruvate_87.009	Coculture	8	122024	PYRUVATE	PYRUVATE, MALONATE-S-ALD	pyruvate, 3-oxopropanoate	291850	1
425	pyruvate_87.009	Coculture	9	122024	PYRUVATE	PYRUVATE, MALONATE-S-ALD	pyruvate, 3-oxopropanoate	106357	0.0829011
426	pyruvate_87.009	Coculture	10	122024	PYRUVATE	PYRUVATE, MALONATE-S-ALD	pyruvate, 3-oxopropanoate	101831	0.0605274
